# Supplementary material for: Synergism between soluble guanylate cyclase signaling and neuropeptides extends lifespan in the nematode Caenorhabditis elegans
Source: Aging Cell. 2017 Jan 4;16(2):401–13. doi: 10.1111/acel.12569 (PMC5334569; doi:10.1111/acel.12569)
Supplement: Supplementary file 5 — Table S1 Numerical values for data plotted in Fig. 1. [file ACEL-16-401-s005.xlsx]

## Sheet: 1A
	Figure	Genotype	Control	Genotype mean lifespan (days)	Genotype average mean lifespan ± SEM (days)	Control mean lifespan (days)	Control average mean lifespan ± SEM (days)	Percentage of change genotype vs. control	Average percentage of change genotype vs. control	P value genotype vs. control	Average P value genotype vs. control	Genotype median (days)	Average genotype median (days)	Control median (days)	Average control median (days)	Genotype 75th percentile (days)	Average genotype 75th percentile (days)	Control 75th percentile (days)	Average control 75th percentile (days)	Genotype; Number of observed deaths (number of censored)	Control; Number of observed deaths (number of censored)	Number of independent experiments presented in the figure
	1A	npr-1 (ad609)	N2	15.66	15.4± 0.4	13.76	13.32±0.4	13.8081	15.6156	0.0661	0.0023	17	15	13	13	19	22	17	17	50(10)	55(5)	4
				14.34		12.31		16.4907		0.5033		13		10		19		17		56(4)	49(11)
				16		13.92		14.9425		0.3074		15		15		22		22		55(5)	48(12)
				15.54		13.28		17.0181		0.0656		13		17		22		17		50(10)	53(7)

## Sheet: 1B
	Figure	Genotype	Control	Genotype mean lifespan (days)	Genotype average mean lifespan ± SEM (days)	Control mean lifespan (days)	Control average mean lifespan ± SEM (days)	Percentage of change genotype vs. control	Average percentage of change genotype vs. control	P value genotype vs. control	Average P value genotype vs. control	Genotype median (days)	Average genotype median (days)	Control median (days)	Average control median (days)	Genotype 75th percentile (days)	Average genotype 75th percentile (days)	Control 75th percentile (days)	Average control 75th percentile (days)	Genotype; Number of observed deaths (number of censored)	Control; Number of observed deaths (number of censored)	Number of independent experiments presented in the figure
	1B	N2	gcy-35;npr-1 (ad609)	14.6857	14.57±0.1	20.2432	21.61±0.9	-27.4537	-32.5775	<0.0001	<0.0001	15	15	22	22	20	19	24	25	35 (5)	37 (3)	4
				14.3143		23.6053		-39.3598		<0.0001		15		24		17		29		35 (5)	38 (2)
				14.8889		22.5417		-33.9495		<0.0001		15		24.5		20		27		36 (4)	24 (0)
				14.3939		20.0571		-28.2353		<0.0001		13		22		17		24		33 (7)	35 (5)
		npr-1 (ad609)	gcy-35;npr-1 (ad609)	16.2	16.59±0.4	20.2432	21.61±0.9	-19.9733	-23.23	0.0004	<0.0001	17	17	22	22	19	19	24	25	35 (5)	37 (3)	4
				16.3214		23.6053		-30.8568		<0.0001		17		24		19		29		28 (4)	38 (2)
				17.7368		22.5417		-21.3153		0.0007		19		24.5		22		27		38 (2)	24 (0)
				16.1081		20.0571		-19.6889		0.0021		15		22		19		24		37 (3)	35 (5)
		gcy-35;tax-4(ks28);npr-1(ad609)	gcy-35;npr-1 (ad609)	15.6486	14.45±0.5	20.2432	21.61±0.9	-22.6969	-33.1328	0.0003	<0.0001	17	15	22	22	19	17	24	25	37 (3)	37 (3)	4
				13.2632		23.6053		-43.8127		<0.0001		13		24		17		29		38 (2)	38 (2)
				13.8846		22.5417		-38.4047		<0.0001		15		24.5		17		27		26 (6)	24 (0)
				15		20.0571		-25.2137		0.0002		17		22		17		24		27 (5)	35 (5)

## Sheet: 1C
	Figure	Genotype	Control	Genotype mean lifespan (days)	Genotype average mean lifespan ± SEM (days)	Control mean lifespan (days)	Control average mean lifespan ± SEM (days)	Percentage of change genotype vs. control	Average percentage of change genotype vs. control	P value genotype vs. control	Average P value genotype vs. control	Genotype median (days)	Average genotype median (days)	Control median (days)	Average control median (days)	Genotype 75th percentile (days)	Average genotype 75th percentile (days)	Control 75th percentile (days)	Average control 75th percentile (days)	Genotype; Number of observed deaths (number of censored)	Control; Number of observed deaths (number of censored)	Number of independent experiments presented in the figure
	1C	npr-1 215F(ad609)	N2	18.4872	16.30±0.8	13.7297	13.87±0.2	34.6507	17.5198	0.0011	<0.0001	17	15	13	15	24	22	17	15	39 (1)	39 (1)	5
				17.95		13.4359		33.5973		<0.0001		17		15		22		15		40 (0)	37 (3)
				14.7027		14.4324		1.87266		0.1115		16		15		20		15		37 (3)	39 (1)
				15.15		13.4359		12.7576		0.0832		15		15		17		15		20 (0)	37 (3)
				15.2105		13.7297		10.7853		0.4521		15		13		17		17		38 (2)	39 (1)
		gcy-35;npr-1 215F (ad609)	N2	21.2051	18.92±0.7	13.7297	13.87±0.2	54.4468	36.4095	<0.0001	<0.0001	23	20	13	15	27	24	17	15	39 (1)	39 (1)	5
				19.55		13.4359		45.5057		<0.0001		21		15		24.5		15		40 (0)	37 (3)
				18.0263		14.4324		24.9014		0.0024		17		15		27		15		38 (2)	39 (1)
				17.9487		13.4359		33.5878		<0.0001		19		13		24		15		39 (1)	37 (3)
				17.8644		13.7297		30.1148		0.0009		19		13		22		17		59(1)	39 (1)

## Sheet: 1D
	Figure	Genotype	Control	Genotype mean lifespan (days)	Genotype average mean lifespan ± SEM (days)	Control mean lifespan (days)	Control average mean lifespan ± SEM (days)	Percentage of change genotype vs. control	Average percentage of change genotype vs. control	P value genotype vs. control	Average P value genotype vs. control	Genotype median (days)	Average genotype median (days)	Control median (days)	Average control median (days)	Genotype 75th percentile (days)	Average genotype 75th percentile (days)	Control 75th percentile (days)	Average control 75th percentile (days)	Genotype; Number of observed deaths (number of censored)	Control; Number of observed deaths (number of censored)	Number of independent experiments presented in the figure
	1D	npr-1 (ad609)	N2	12.6774	14.4±0.6	13.5	13.06±0.4	-6.09319	10.2603	0.3218	0.0262	13	15	13	12	15	19	20	17	31 (9)	28 (12)	6
				13.8		12.697		8.68735		0.299		15		12		19		17		30 (10)	33 (7)
				13.8857		12.0714		15.0296		0.1388		13		12		17		15		35 (5)	28 (12)
				15.9677		13.1538		21.3922		0.1026		15		12.5		22		15		31 (9)	13 (11)
				13.625		14.6		-6.67808		0.5622		13		15		17		17		40 (8)	35 (5)
				16.45		12.3333		33.3784		0.0097		17		12		19		13		20 (24)	42 (6)
		npr-1(ad609); Ex Pnpr-1::npr-1(215V)	N2	13.6444	13.58±0.4	13.5	13.06±0.4	1.06996	3.98162	0.6945	0.349	13	13	13	12	17	17	20	17	45 (3)	28 (12)	6
				13.8974		12.697		9.45475		0.3628		12		12		17		17		39 (9)	33 (7)
				13.6136		12.0714		12.7757		0.2028		15		12		17		15		44 (4)	28 (12)
				12.0667		13.1538		-8.26511		0.4266		12		12.5		17		15		30 (10)	13 (11)
				14.6552		14.6		0.377893		0.9323		13		15		19		17		29 (3)	35 (5)
		npr-1(ad609); Ex Pgcy-37::npr-1(215V)	N2	12.0345	12.33±0.3	13.5	13.06±0.4	-10.8557	-5.58959	0.1854	0.0829	13	12	13	12	15	15	20	17	29 (11)	28 (12)	6
				12.3125		12.697		-3.02804		0.7238		13		12		17		17		32 (8)	33 (7)
				13.303		12.0714		10.2026		0.4714		13		12		17		15		33 (7)	28 (12)
				12.8261		13.1538		-2.49174		0.896		12		12.5		17		15		23 (17)	13 (11)
				11.1071		14.6		-23.9237		0.0014		12		15		12.5		17		28 (12)	35 (5)
				12.4211		12.3333		0.711238		0.8678		12		12		15		13		38 (2)	42 (6)

## Sheet: 1E
	Figure	Genotype	Control	Genotype mean lifespan (days)	Genotype average mean lifespan ± SEM (days)	Control mean lifespan (days)	Control average mean lifespan ± SEM (days)	Percentage of change genotype vs. control	Average percentage of change genotype vs. control	P value genotype vs. control	Average P value genotype vs. control	Genotype median (days)	Average genotype median (days)	Control median (days)	Average control median (days)	Genotype 75th percentile (days)	Average genotype 75th percentile (days)	Control 75th percentile (days)	Average control 75th percentile (days)	Genotype; Number of observed deaths (number of censored)	Control; Number of observed deaths (number of censored)	Number of independent experiments presented in the figure
	1E	gcy-35;npr-1 (ad609)	N2	23.5484	21.71±0.5	13.5	13.06±0.4	74.4325	66.2328	<0.0001	<0.0001	27	24	13	12	30	27	20	17	31 (9)	28 (12)	8
				18.8788		12.697		48.6874		<0.0001		20		12		25		17		33 (7)	33 (7)
				21.8		12.0714		80.5917		<0.0001		22		12		29		15		30 (10)	28 (12)
				21.0882		13.1538		60.3199		<0.0001		24		12.5		27		15		34 (6)	13 (11)
				22.2414		14.6		52.3382		<0.0001		24		15		29		17		29 (3)	35 (5)
				21.7812		12.3333		76.6047		<0.0001		22		12		27		13		32 (0)	42 (6)
				23.1379		14.6		58.479		<0.0001		27		15		29		17		29 (11)	35 (5)
				21.1739		13.1538		60.9713		<0.0001		24		12.5		27		15		23 (9)	13 (11)
		gcy-35;npr-1(ad609); Ex Pgcy-37::npr-1	N2	15.3421	14.46±0.5	13.5	13.06±0.4	13.6452	10.7198	0.6441	0.0509	15	15	13	12	19	19	20	17	38 (2)	28 (12)	6
				16.1176		12.697		26.9409		0.088		15		12		19		17		17 (3)	33 (7)
				14.8966		12.0714		23.4034		0.036		15		12		19		15		29 (11)	28 (12)
				13.7353		13.1538		4.42036		0.4912		15		12.5		17		15		34 (6)	13 (11)
				12.3667		14.6		-15.2968		0.2254		12		15		15		17		30 (10)	35 (5)
				14.3235		12.3333		16.1367		0.108		13		12		17		13		34 (6)	42 (6)
		gcy-35;npr-1(ad609); Ex Pgcy-37::gcy-35	N2	9.69565	11.44±0.9	13.5	13.06±0.4	-28.1804	-12.4043	0.0009	0.0157	10	12	13	12	12	15	20	17	23 (9)	28 (12)	3
				12.6333		12.697		-0.501193		0.781		12		12		17		17		30 (10)	33 (7)
				12		12.0714		-0.591716		0.8758		12		12		17		15		32 (8)	28 (12)

## Sheet: 1G
	Figure	Genotype	Control	Genotype mean lifespan (days)	Genotype average mean lifespan ± SEM (days)	Control mean lifespan (days)	Control average mean lifespan ± SEM (days)	Percentage of change genotype vs. control	Average percentage of change genotype vs. control	P value genotype vs. control	Average P value genotype vs. control	Genotype median (days)	Average genotype median (days)	Control median (days)	Average control median (days)	Genotype 75th percentile (days)	Average genotype 75th percentile (days)	Control 75th percentile (days)	Average control 75th percentile (days)	Genotype; Number of observed deaths (number of censored)	Control; Number of observed deaths (number of censored)	Number of independent experiments presented in the figure
	1G	tax-4(ks28);npr-1 (ad609)	N2	10.3077	13.14±0.6	12.7568	12.65±1.1	-19.1982	3.87352	0.0424	0.2137	9	13	13	13	15	17	13	17	39 (1)	37 (3)	4
				15.8158		14.26		10.9102		0.1679		17		13		19		17		38 (2)	50 (10)
				12.2069		12.4107		-1.64227		0.7139		12		12		15		15		29 (3)	56 (4)
				12.2586		14.26		-14.0349		0.004		12		13		13		17		58 (2)	50 (10)
