# Supplementary material for: Synergism between soluble guanylate cyclase signaling and neuropeptides extends lifespan in the nematode Caenorhabditis elegans
Source: Aging Cell. 2017 Jan 4;16(2):401–13. doi: 10.1111/acel.12569 (PMC5334569; doi:10.1111/acel.12569)
Supplement: Supplementary file 6 — Table S2 Numerical values for data plotted in Fig. S1. [file ACEL-16-401-s006.xlsx]

## Sheet: S1A
	Figure	Genotype	Control	Genotype mean lifespan (days)	Genotype average mean lifespan ± SEM (days)	Control mean lifespan (days)	Control average mean lifespan ± SEM (days)	Percentage of change genotype vs. control	Average percentage of change genotype vs. control	P value genotype vs. control	Average P value genotype vs. control	Genotype median (days)	Average genotype median (days)	Control median (days)	Average control median (days)	Genotype 75th percentile (days)	Average genotype 75th percentile (days)	Control 75th percentile (days)	Average control 75th percentile (days)	Genotype; Number of observed deaths (number of censored)	Control; Number of observed deaths (number of censored)	Number of independent experiments presented in the figure
	S1A	npr-1(ad609) gcy-36	N2	18.7	17.71±0.6	14.1176	13.73±0.2	32.4583	28.9876	<0.0001	<0.0001	20	19	15	15	24	22	15	15	30 (10)	34 (6)	4
				18.6471		13.5897		37.2142		<0.0001		20		13		22		15		34 (6)	39 (1)
				16.7879		13.4717		24.6159		<0.0001		17		15		22		17		33 (7)	53 (7)
				16.725		13.5897		23.0708		<0.0001		17		13		22		15		40 (20)	39 (1)
		npr-1(ad609) gcy-36	npr-1 (ad609)	18.7	17.71±0.6	16.2	16.59±0.4	15.4321	6.75105	0.0083	0.0034	20	19	17	17	24	22	19	19	30 (10)	35 (5)	4
				18.6471		16.3214		14.2489		0.0114		20		17		22		19		34 (6)	28 (4)
				16.7879		17.7368		-5.35024		0.8327		17		19		22		22		33 (7)	38 (2)
				16.725		16.1081		3.8297		0.1586		17		15		22		19		40 (20)	37 (3)

## Sheet: S1C
	Figure	Genotype	Control	Genotype mean lifespan (days)	Genotype average mean lifespan ± SEM (days)	Control mean lifespan (days)	Control average mean lifespan ± SEM (days)	Percentage of change genotype vs. control	Average percentage of change genotype vs. control	P value genotype vs. control	Average P value genotype vs. control	Genotype median (days)	Average genotype median (days)	Control median (days)	Average control median (days)	Genotype 75th percentile (days)	Average genotype 75th percentile (days)	Control 75th percentile (days)	Average control 75th percentile (days)	Genotype; Number of observed deaths (number of censored)	Control; Number of observed deaths (number of censored)	Number of independent experiments presented in the figure
	S1C	gcy-35;npr-1(ad609); Ex Pgcy-34::npr-1	gcy-35;npr-1 (ad609)	16.125	15.95±0.4	23.5484	21.71±0.5	-31.524	-26.5316	<0.0001	<0.0001	15	15	27	24	22	20	30	27	40 (0)	31 (9)	3
				15.125		18.8788		-19.8836		0.0851		12.5		20		17		25		40 (0)	33 (7)
				16.6		21.8		-23.8532		0.0059		15		22		21.5		29		40 (0)	30 (10)
		gcy-35;npr-1(ad609); Ex Pgcy-34::gcy-35	gcy-35;npr-1 (ad609)	13.975	15.37±0.8	21.0882	21.71±0.5	-33.7308	-29.2031	<0.0001	<0.0001	15	15	24	24	17	19	27	27	40 (0)	34 (6)	3
				16.8947		22.2414		-24.0392		0.0012		17		24		20		29		38 (2)	29 (3)
				15.25		21.7812		-29.9857		<0.0001		15		22		19		27		40 (0)	32 (0)

## Sheet: S1D
	Figure	Genotype	Control	Genotype mean lifespan (days)	Genotype average mean lifespan ± SEM (days)	Control mean lifespan (days)	Control average mean lifespan ± SEM (days)	Percentage of change genotype vs. control	Average percentage of change genotype vs. control	P value genotype vs. control	Average P value genotype vs. control	Genotype median (days)	Average genotype median (days)	Control median (days)	Average control median (days)	Genotype 75th percentile (days)	Average genotype 75th percentile (days)	Control 75th percentile (days)	Average control 75th percentile (days)	Genotype; Number of observed deaths (number of censored)	Control; Number of observed deaths (number of censored)	Number of independent experiments presented in the figure
	S1D	tax-4(ks28)	N2	13.36	13.45±0.4	12.9737	13.7±0.4	2.97769	-1.82482	0.212	0.6112	15	15	13	15	19	17	15	15	25 (15)	38 (2)	5
				11.9231		14.2		-16.0347		0.3282		12		15		15		17		26 (14)	40 (0)
				13.3611		13.9231		-4.03622		0.8311		15		15		17		17		36 (4)	39 (1)
				14.2174		14.2		0.122474		0.9151		15		15		15		17		23 (17)	40 (0)
				14.4043		12.9737		11.0267		0.0491		15		13		15		15		47 (13)	38 (2)
		tax-4(ks28) FUDR	N2	17.5455	16.88±0.2	12.9737	13.7±0.4	35.2388	23.2117	<0.0001	<0.0001	19	17	13	15	22	20	15	15	33 (7)	38 (2)	4
				16.7		14.2		17.6056		0.0399		17		15		20		17		40 (0)	40 (0)
				16.9		13.9231		21.3812		0.0003		17		15		19.5		17		40 (0)	39 (1)
				16.3846		14.2		15.3846		0.1252		15		15		19		17		52 (8)	40 (0)
		tax-4(ks28)	tax-4(ks28) FUDR	13.36	13.45±0.4	17.5455	16.88±0.2	-23.8549	-20.3199	0.0162	<0.0001	15	15	19	17	19	17	22	20	25 (15)	33 (7)	4
				11.9231		16.7		-28.6043		0.0249		12		17		15		20		26 (14)	40 (0)
				13.3611		16.9		-20.9402		<0.0001		15		17		17		19.5		36 (4)	40 (0)
				14.2174		16.3846		-13.2272		0.0434		15		15		15		19		23 (17)	52 (8)

## Sheet: S1E
	Figure	Genotype	Control	Genotype mean lifespan (days)	Genotype average mean lifespan ± SEM (days)	Control mean lifespan (days)	Control average mean lifespan ± SEM (days)	Percentage of change genotype vs. control	Average percentage of change genotype vs. control	P value genotype vs. control	Average P value genotype vs. control	Genotype median (days)	Average genotype median (days)	Control median (days)	Average control median (days)	Genotype 75th percentile (days)	Average genotype 75th percentile (days)	Control 75th percentile (days)	Average control 75th percentile (days)	Genotype; Number of observed deaths (number of censored)	Control; Number of observed deaths (number of censored)	Number of independent experiments presented in the figure
	S1E	N2 FUDR	N2	15.9032	16.15±0.3	13.1667	13.94±0.5	20.784	15.8537	0.0022	<0.0001	15	17	13	13	20	20	15	17	36 (4)	62 (2)	4
				16.4844		14.7429		11.8126		0.0317		17		13		22		17		35 (5)	64 (0)
				15.3103		13.8983		10.1598		0.0122		15		15		19		17		59 (1)	58 (6)
				16.8929		14.7429		14.5833		0.0078		17		13		19		17		35 (5)	56 (4)

## Sheet: S1F
	Figure	Genotype	Control	Genotype mean lifespan (days)	Genotype average mean lifespan ± SEM (days)	Control mean lifespan (days)	Control average mean lifespan ± SEM (days)	Percentage of change genotype vs. control	Average percentage of change genotype vs. control	P value genotype vs. control	Average P value genotype vs. control	Genotype median (days)	Average genotype median (days)	Control median (days)	Average control median (days)	Genotype 75th percentile (days)	Average genotype 75th percentile (days)	Control 75th percentile (days)	Average control 75th percentile (days)	Genotype; Number of observed deaths (number of censored)	Control; Number of observed deaths (number of censored)	Number of independent experiments presented in the figure
	S1F	N2 (UV)	N2	18.75	17.52±0.6	13.725	13.4±0.2	36.612	30.7463	<0.0001	<0.0001	19	19	15	13	22	20	15	15	40 (0)	40 (0)	4
				16.1351		13.4		20.4115		0.0013		17		13		19		15		37 (3)	40 (0)
				18.1842		13.0769		39.0557		<0.0001		19		12.5		22		15		38 (2)	39 (1)
				17.0204		13.4		27.018		<0.0001		17		13		20		15		49 (11)	40 (0)
		tax-4(ks28) (UV)	N2	17.641	17.36±0.3	13.725	13.4±0.2	28.5321	29.5522	0.0003	<0.0001	17	17	15	13	22	20	15	15	39 (1)	40 (0)	4
				16.4737		13.4		22.9379		0.0002		17		13		19		15		38 (2)	40 (0)
				18.3243		13.0769		40.1272		<0.0001		19		12.5		22		15		37 (3)	39 (1)
				17.0182		13.4		27.0014		<0.0001		17		13		20		15		55 (5)	40 (0)
		tax-4(ks28) (UV)	N2 (UV)	17.641	17.36±0.3	18.75	17.52±0.6	-5.91453	-0.913242	0.2735	0.6218	17	17	19	19	22	20	22	20	39 (1)	40 (0)	4
				16.4737		16.1351		2.09821		0.7563		17		17		19		19		38 (2)	37 (3)
				18.3243		18.1842		0.770525		0.8704		19		19		22		22		37 (3)	38 (2)
				17.0182		17.0204		-0.0130804		0.9735		17		17		20		20		55 (5)	49 (11)
