# Supplementary material for: Synergism between soluble guanylate cyclase signaling and neuropeptides extends lifespan in the nematode Caenorhabditis elegans
Source: Aging Cell. 2017 Jan 4;16(2):401–13. doi: 10.1111/acel.12569 (PMC5334569; doi:10.1111/acel.12569)
Supplement: Supplementary file 7 — Table S3 Numerical values for data plotted in Fig. 2. [file ACEL-16-401-s007.xlsx]

## Sheet: 2A
	Figure	Genotype	Control	Genotype mean lifespan (days)	Genotype average mean lifespan ± SEM (days)	Control mean lifespan (days)	Control average mean lifespan ± SEM (days)	Percentage of change genotype vs. control	Average percentage of change genotype vs. control	P value genotype vs. control	Average P value genotype vs. control	Genotype median (days)	Average genotype median (days)	Control median (days)	Average control median (days)	Genotype 75th percentile (days)	Average genotype 75th percentile (days)	Control 75th percentile (days)	Average control 75th percentile (days)	Genotype; Number of observed deaths (number of censored)	Control; Number of observed deaths (number of censored)	Number of independent experiments presented in the figure
	2A	gcy-31	N2	13.7	12.7 ± 0.6	15.4	14.7 ± 0.5	-11.039	-13.6054	0.0239	<0.0001	13	12	15	15	17	17	19	19	39(1)	35(5)	3
				11.9		16.1		-26.087		0.0004		12		17		17		20		38(2)	36(4)
				12.4		14.3		-13.2867		0.0133		12		13		15		19		39(1)	30(10)
		gcy-33	N2	16.1	15.2 ± 0.4	13.8	14.7 ± 0.5	16.6667	3.40136	0.0814	0.7244	17	15	12	15	19	19	17	19	34(6)	34(6)	6
				15.4		13.3		15.7895		0.1791		15		13		19		17		30(10)	55(25)
				16.1		12.6		27.7778		0.0616		15		12		24		17		16(8)	30(10)
				14.5		16.3		-11.0429		0.0524		13		19		19		22		35(5)	32(8)
				14.9		15.4		-3.24675		0.5727		15		17		19		20		39(1)	36(4)
				14		15.4		-9.09091		0.3608		13		15		17		19		38(2)	35(5)
		gcy-35	N2	16.9	14.8 ± 0.7	13.8	14.7 ± 0.5	22.4638	0.680272	0.008	0.6655	17	13	12	15	19	19	17	19	34(6)	34(6)	6
				16.1		13.3		21.0526		0.2786		15		13		20		17		34(6)	55(25)
				12.2		12.6		-3.1746		0.4967		12		12		15		17		31(9)	30(10)
				13.5		16.3		-17.1779		0.034		13		19		17		22		36(4)	32(8)
				15.8		15.4		2.5974		0.5139		15		17		22		20		32(8)	36(4)
				14.2		15.4		-7.79221		0.8576		13		15		22		19		31(9)	35(5)

## Sheet: 2B
	Figure	Genotype	Control	Genotype mean lifespan (days)	Genotype average mean lifespan ± SEM (days)	Control mean lifespan (days)	Control average mean lifespan ± SEM (days)	Percentage of change genotype vs. control	Average percentage of change genotype vs. control	P value genotype vs. control	Average P value genotype vs. control	Genotype median (days)	Average genotype median (days)	Control median (days)	Average control median (days)	Genotype 75th percentile (days)	Average genotype 75th percentile (days)	Control 75th percentile (days)	Average control 75th percentile (days)	Genotype; Number of observed deaths (number of censored)	Control; Number of observed deaths (number of censored)	Number of independent experiments presented in the figure
	2B	N2	gcy-35;npr-1(ad609)	13.76	14.7 ± 0.5	19.26	20.0± 1.2	-28.5566	-26.93	0.0005	<0.0001	12	15	20	20	17	19	24	25	34(6)	23(9)	8
				13.32		18.43		-27.7265		<0.0001		13		19		17		24		55(25)	51(21)
				12.57		22.46		-44.0338		<0.0001		12		22		17		27		30(10)	35(5)
				16.34		22.46		-27.2484		0.0031		19		22		22		27		32(8)	35(5)
				15.36		18.43		-16.6576		0.0027		17		19		20		24		36(4)	51(21)
				15.43		19.26		-19.8858		0.0014		15		20		19		24		35(5)	23(9)
				16.08		22.46		-28.4061		<0.0001		17		22		20		27		36(4)	35(5)
				14.33		18.43		-22.2463		0.0028		13		19		19		24		30(10)	51(21)
		npr-1(ad609)	gcy-35;npr-1(ad609)	15.54	16.2 ± 0.7	19.26	20.0± 1.2	-19.3146	-19.24	0.0006	<0.0001	17	17	20	20	19	20	24	25	35(5)	23(9)	6
				13.72		18.43		-25.5562		0.0001		13		19		19		24		51(21)	51(21)
				15.2		22.46		-32.3241		0.0001		15		22		20		27		20(12)	35(5)
				16.94		22.46		-24.577		<0.0001		17		22		22		27		33(7)	35(5)
				16.97		18.43		-7.92187		0.0786		17		19		20		24		32(8)	51(21)
				18.77		19.26		-2.54413		0.732		20		20		22		24		35(5)	23(9)
		gcy-33;npr-1(ad609)	npr-1(ad609)	12.73	12.9 ± 0.7	15.54	16.2 ± 0.7	-18.0824	-20.3704	0.0198	<0.0001	13	15	17	17	17	19	19	20	26(14)	35(5)	5
				14.47		13.72		5.46647		0.7584		15		13		19		19		51(29)	51(21)
				13.89		15.2		-8.61842		0.8059		17		15		20		20		18(22)	20(12)
				13.12		16.94		-22.5502		0.0135		12		17		19		22		25(15)	33(7)
				10.4		16.97		-38.7154		0.0013		12		17		15		20		20(20)	32(8)
		gcy-35;gcy-33;npr-1(ad609)	gcy-35;npr-1(ad609)	10.06	10.7 ± 0.4	19.26	20.0± 1.2	-47.7674	-46.47	<0.0001	<0.0001	10	10	20	20	12	13	24	25	33(7)	23(9)	3
				11.55		18.43		-37.3304		<0.0001		12		19		17		24		22(10)	51(21)
				10.59		22.46		-52.8495		<0.0001		10		22		13		27		32(8)	35(5)

## Sheet: 2C
	Figure	Genotype	Control	Genotype mean lifespan (days)	Genotype average mean lifespan ± SEM (days)	Control mean lifespan (days)	Control average mean lifespan ± SEM (days)	Percentage of change genotype vs. control	Average percentage of change genotype vs. control	P value genotype vs. control	Average P value genotype vs. control	Genotype median (days)	Average genotype median (days)	Control median (days)	Average control median (days)	Genotype 75th percentile (days)	Average genotype 75th percentile (days)	Control 75th percentile (days)	Average control 75th percentile (days)	Genotype; Number of observed deaths (number of censored)	Control; Number of observed deaths (number of censored)	Number of independent experiments presented in the figure
	2C	gcy-35;npr-1(ad609); Ex Pgcy-37::gcy-33 RNAi	gcy-35;npr-1(ad609)	14.53	13.4 ± 0.6	19.39	19.2 ± 0.2	-25.0645	-30.2083	<0.0001	<0.0001	15	13	19	19	19	17	24	24	36(4)	38(2)	3
				13.32		18.59		-28.3486		<0.0001		12		19		19		24		37(3)	37(3)
				12.37		19.11		-35.2695		<0.0001		12		19		15		24		38(2)	37(3)
		gcy-35;npr-1(ad609); Ex Pflp-17::gcy-33 RNAi	gcy-35;npr-1(ad609)	22.38	21.8 ± 0.5	19.39	19.2 ± 0.2	15.4203	13.5417	0.0136	0.0002	25	22	19	19	29	25	24	24	32(8)	38(2)	3
				22.25		18.59		19.688		0.0324		24		19		25		24		36(4)	37(3)
				20.86		19.11		9.15751		0.1191		22		19		24		24		36(4)	37(3)

## Sheet: 2D
	Figure	Genotype	Control	Genotype mean lifespan (days)	Genotype average mean lifespan ± SEM (days)	Control mean lifespan (days)	Control average mean lifespan ± SEM (days)	Percentage of change genotype vs. control	Average percentage of change genotype vs. control	P value genotype vs. control	Average P value genotype vs. control	Genotype median (days)	Average genotype median (days)	Control median (days)	Average control median (days)	Genotype 75th percentile (days)	Average genotype 75th percentile (days)	Control 75th percentile (days)	Average control 75th percentile (days)	Genotype; Number of observed deaths (number of censored)	Control; Number of observed deaths (number of censored)	Number of independent experiments presented in the figure
	2D	gcy-35;npr-1(ad609) (ablated BAG)	gcy-35;npr-1(ad609)	18.03	15.1 ± 1.5	23.08	21.9 ± 0.7	-21.8804	-31.0502	0.0001	<0.0001	19	15	24.5	22	22	17	27	27	36(4)	40(0)	3
				12.78		21.97		-41.8298		<0.0001		12		22		15		27		37(3)	37(3)
				14.42		20.59		-29.966		<0.0001		15		22		17		25		38(2)	27(5)
		gcy-35;npr-1(ad609) (ablated AQR, PQR, and URX)	gcy-35;npr-1(ad609)	16.24	14.5 ± 0.8	23.08	21.9 ± 0.7	-29.636	-33.79	<0.0001	<0.0001	17	15	24.5	22	19	17	27	27	33(7)	40(0)	4
				12.59		21.97		-42.6946		<0.0001		12		22		15		27		32(8)	37(3)
				14.9		20.59		-27.6348		<0.0001		15		22		17		25		31(9)	27(5)
				14.37		21.97		-34.5926		<0.0001		15		22		17		27		27(13)	37(3)

## Sheet: 2E
	Figure	Genotype	Control	Genotype mean lifespan (days)	Genotype average mean lifespan ± SEM (days)	Control mean lifespan (days)	Control average mean lifespan ± SEM (days)	Percentage of change genotype vs. control	Average percentage of change genotype vs. control	P value genotype vs. control	Average P value genotype vs. control	Genotype median (days)	Average genotype median (days)	Control median (days)	Average control median (days)	Genotype 75th percentile (days)	Average genotype 75th percentile (days)	Control 75th percentile (days)	Average control 75th percentile (days)	Genotype; Number of observed deaths (number of censored)	Control; Number of observed deaths (number of censored)	Number of independent experiments presented in the figure
	2E	npr-1(ad609)(at 21ᵒC/UV-killed OP50)	N2 (at 21ᵒC/UV-killed OP50)	16.46	16.7 ± 0.3	18.31	19.5 ± 1.2	-10.1038	-14.359	0.9102	0.0098	12	17	19	20	22	22	22	24	35(5)	39(1)	4
				16.52		18.55		-10.9434		0.4928		15		20		24		24		33(7)	38(2)
				16.27		17.94		-9.30881		0.4042		17		20		19		24		33(7)	32(8)
				17.47		23.09		-24.3395		<0.0001		19		24		22		27		47(13)	33(27)
		gcy-35;npr-1(ad609)(at 21ᵒC/UV-killed OP50)	N2 (at 21ᵒC/UV-killed OP50)	21.65	23.1 ± 1.2	18.31	19.5 ± 1.2	18.2414	18.4615	0.0115	<0.0001	22	24	19	20	27	29	22	24	31(9)	39(1)	4
				21.5		18.55		15.903		0.0053		24		20		27		24		36(4)	38(2)
				26.53		17.94		47.8818		<0.0001		27		20		32		24		36(4)	32(8)
				22.89		23.09		-0.866176		0.7539		24		24		27		27		37(23)	33(27)
		gcy-33 (at 21ᵒC/UV-killed OP50)	N2 (at 21ᵒC/UV-killed OP50)	14.97	19.0 ± 1.4	18.31	19.5 ± 1.2	-18.2414	-2.5641	0.3311	0.3581	17	20	19	20	22	24	22	24	34(6)	39(1)	4
				20.9		18.55		12.6685		0.0023		24		20		29		24		31(9)	38(2)
				19.56		17.94		9.0301		0.1216		22		20		27		24		32(8)	32(8)
				20.53		23.09		-11.0871		0.0401		19		24		24		27		47(13)	33(27)
		gcy-35 (at 21ᵒC/UV-killed OP50)	N2 (at 21ᵒC/UV-killed OP50)	17.21	19.6 ± 0.8	18.31	19.5 ± 1.2	-6.00765	0.512821	0.9286	0.2204	15	20	19	20	22	27	22	24	38(2)	39(1)	4
				20.79		18.55		12.0755		0.0047		24		20		29		24		33(7)	38(2)
				19.79		17.94		10.3122		0.0933		22		20		27		24		28(12)	32(8)
				20.42		23.09		-11.5634		0.0341		19		24		25		27		48(12)	33(27)

## Sheet: 2F
	Figure	Genotype	Control	Genotype mean lifespan (days)	Genotype average mean lifespan ± SEM (days)	Control mean lifespan (days)	Control average mean lifespan ± SEM (days)	Percentage of change genotype vs. control	Average percentage of change genotype vs. control	P value genotype vs. control	Average P value genotype vs. control	Genotype median (days)	Average genotype median (days)	Control median (days)	Average control median (days)	Genotype 75th percentile (days)	Average genotype 75th percentile (days)	Control 75th percentile (days)	Average control 75th percentile (days)	Genotype; Number of observed deaths (number of censored)	Control; Number of observed deaths (number of censored)	Number of independent experiments presented in the figure
	2F	npr-1(ad609)(at 25ᵒC)	N2 (at 25ᵒC)	12.32	12.4 ± 0.2	10.36	11.4 ± 0.6	18.9189	8.77193	0.0312	0.1287	13	13	10	12	17	17	15	15	31(9)	36(4)	3
				12.17		11.54		5.45927		0.7284		12		10		17		15		36(4)	37(3)
				12.78		12.38		3.23102		0.8056		15		12.5		15		15		37(3)	37(3)
		gcy-35;npr-1(ad609)(at 25ᵒC)	N2 (at 25ᵒC)	15.79	15.1 ± 0.5	10.36	11.4 ± 0.6	52.4131	32.4561	0.0005	<0.0001	17	15	10	12	19	19	15	15	39(1)	36(4)	3
				14		11.54		21.3172		0.1032		15		10		17		15		29(11)	37(3)
				15.38		12.38		24.2326		0.0403		15		12.5		19		15		39(1)	37(3)
		gcy-33 (at 25ᵒC)	N2 (at 25ᵒC)	11.68	11.8 ± 0.1	10.36	11.4 ± 0.6	12.7413	3.50877	0.45	0.6286	12	12	10	12	15	17	15	15	40(0)	36(4)	3
				11.81		11.54		2.33969		0.9795		10		10		15		15		37(3)	37(3)
				11.89		12.38		-3.958		0.7216		13		12.5		17		15		35(5)	37(3)
		gcy-35 (at 25ᵒC)	N2 (at 25ᵒC)	10.57	11.3 ± 0.6	10.36	11.4 ± 0.6	2.02703	7.89474	0.82	0.384	10	12	10	12	15	15	15	15	37(3)	36(4)	3
				10.85		11.54		-5.9792		0.3428		10		10		15		15		39(1)	37(3)
				12.5		12.38		0.969305		0.6532		13		12.5		15		15		38(2)	37(3)

## Sheet: 2G
	Figure	Genotype	Control	Genotype mean lifespan (days)	Genotype average mean lifespan ± SEM (days)	Control mean lifespan (days)	Control average mean lifespan ± SEM (days)	Percentage of change genotype vs. control	Average percentage of change genotype vs. control	P value genotype vs. control	Average P value genotype vs. control	Genotype median (days)	Average genotype median (days)	Control median (days)	Average control median (days)	Genotype 75th percentile (days)	Average genotype 75th percentile (days)	Control 75th percentile (days)	Average control 75th percentile (days)	Genotype; Number of observed deaths (number of censored)	Control; Number of observed deaths (number of censored)	Number of independent experiments presented in the figure
	2G	npr-1(ad609)(at 25ᵒC/UV-killed OP50	N2 (at 25ᵒC/UV-killed OP50)	19.18	16.7 ± 1.7	14.73	14.1 ± 0.3	30.2105	18.4397	<0.0001	<0.0001	19	17	15	15	20	20	17.5	17	22(2)	40(0)	3
				17.69		13.53		30.7465		<0.0001		19		13		19		17		36(4)	38(2)
				13.35		14.15		-5.65371		0.8046		12		17		22		17		31(9)	13(3)
		gcy-35;npr-1(ad609)(at 25ᵒC/UV-killed OP50)	N2 (at 25ᵒC/UV-killed OP50)	14.69	14.8 ± 0.1	14.73	14.1 ± 0.3	-0.271555	4.96454	0.658	0.2249	15	15	15	15	17	17	17.5	17	39(1)	40(0)	3
				14.69		13.53		8.57354		0.1503		15		13		17		17		35(5)	38(2)
				14.95		14.15		5.65371		0.7421		15		17		17		17		40(0)	13(3)
		gcy-33 (at 25ᵒC/UV-killed OP50)	N2 (at 25ᵒC/UV-killed OP50)	13.31	13.1 ± 0.1	14.73	14.1 ± 0.3	-9.64019	-7.0922	0.1425	0.0327	13	13	15	15	15	15	17.5	17	36(4)	40(0)	3
				13.23		13.53		-2.21729		0.3192		12.5		13		15		17		40(0)	38(2)
				12.92		14.15		-8.69258		0.1778		12		17		15		17		38(2)	13(3)
		gcy-35 (at 25ᵒC/UV-killed OP50)	N2 (at 25ᵒC/UV-killed OP50)	13.08	13.0 ± 0.0	14.73	14.1 ± 0.3	-11.2016	-7.80142	0.0157	0.0025	13	13	15	15	15	15	17.5	17	39(1)	40(0)	3
				12.97		13.53		-4.13895		0.2397		13		13		15		17		39(1)	38(2)
				13.08		14.15		-7.56184		0.0742		12.5		17		17		17		24(0)	13(3)

## Sheet: 2H
	Figure	Genotype	Control	Genotype mean lifespan (days)	Genotype average mean lifespan ± SEM (days)	Control mean lifespan (days)	Control average mean lifespan ± SEM (days)	Percentage of change genotype vs. control	Average percentage of change genotype vs. control	P value genotype vs. control	Average P value genotype vs. control	Genotype median (days)	Average genotype median (days)	Control median (days)	Average control median (days)	Genotype 75th percentile (days)	Average genotype 75th percentile (days)	Control 75th percentile (days)	Average control 75th percentile (days)	Genotype; Number of observed deaths (number of censored)	Control; Number of observed deaths (number of censored)	Number of independent experiments presented in the figure
	2H	npr-1(ad609)(at 15ᵒC)	N2 (at 15ᵒC)	19.76	21.4 ± 0.6	19.74	21.2 ± 0.7	0.101317	0.943396	0.5466	0.6322	24	22	19	24	27	27	27	27	34(6)	23(17)	4
				21.4		20.49		4.44119		0.2307		22		22		27		27		35(5)	37(3)
				22.43		21.8		2.88991		0.1253		23		24.5		25		27		39(1)	40(0)
				21.98		22.78		-3.51185		0.4214		22		24		24		27		40(0)	40(0)
		gcy-35;npr-1(ad609)(at 15ᵒC)	N2 (at 15ᵒC)	20.53	21.5 ± 0.6	19.74	21.2 ± 0.7	4.00203	1.41509	0.4895	0.0807	22	22	19	24	25	25	27	27	36(4)	23(17)	3
				22.45		20.49		9.56564		0.6073		24		22		26		27		40(0)	37(3)
				21.67		21.8		-0.59633		0.0632		24		24.5		24		27		33(7)	40(0)

## Sheet: 2I
	Figure	Genotype	Control	Genotype mean lifespan (days)	Genotype average mean lifespan ± SEM (days)	Control mean lifespan (days)	Control average mean lifespan ± SEM (days)	Percentage of change genotype vs. control	Average percentage of change genotype vs. control	P value genotype vs. control	Average P value genotype vs. control	Genotype median (days)	Average genotype median (days)	Control median (days)	Average control median (days)	Genotype 75th percentile (days)	Average genotype 75th percentile (days)	Control 75th percentile (days)	Average control 75th percentile (days)	Genotype; Number of observed deaths (number of censored)	Control; Number of observed deaths (number of censored)	Number of independent experiments presented in the figure
	2I	npr-1(ad609)(at 15ᵒC/UV-killed OP50)	N2 (at 15ᵒC/UV-killed OP50)	20.69	22.3 ± 1.0	17.53	19.8 ± 1.2	18.0262	12.6263	0.0121	0.0002	24	24	19	22	27	27	24	25	32(8)	34(6)	4
				24.97		18.19		37.2732		<0.0001		25		20		29		24		34(6)	32(8)
				20.74		20.73		0.0482393		0.9455		24		23		25		25		27(13)	40(0)
				22.88		22.85		0.131291		0.9744		24		23		27		27		24(16)	39(1)
		gcy-35;npr-1(ad609)(at 15ᵒC/UV-killed OP50)	N2 (at 15ᵒC/UV-killed OP50)	20.73	19.6 ± 1.0	17.53	19.8 ± 1.2	18.2544	-1.0101	0.0284	0.7312	22	20	19	22	27	25	24	25	34(6)	34(6)	3
				20.52		18.19		12.8092		0.1159		22		20		25		24		33(7)	32(8)
				17.6		20.73		-15.0989		0.05		19		23		24		25		35(5)	40(0)

## Sheet: 2K
	Figure	Genotype	Control	Genotype mean lifespan (days)	Genotype average mean lifespan ± SEM (days)	Control mean lifespan (days)	Control average mean lifespan ± SEM (days)	Percentage of change genotype vs. control	Average percentage of change genotype vs. control	P value genotype vs. control	Average P value genotype vs. control	Genotype median (days)	Average genotype median (days)	Control median (days)	Average control median (days)	Genotype 75th percentile (days)	Average genotype 75th percentile (days)	Control 75th percentile (days)	Average control 75th percentile (days)	Genotype; Number of observed deaths (number of censored)	Control; Number of observed deaths (number of censored)	Number of independent experiments presented in the figure
	2K	N2 (ablated RIA)	N2	10.98	10.86±0.1	13.6964	14.17±0.3	-19.8331	-23.3592	0.0031	<0.0001	10	10	15	15	15	13	17	17	48(12)	56(4)	4
				10.84		14.1		-23.1206		0.0082		10		15		12		17		45(15)	40(0)
				10.91		14.7037		-25.801		0.0003		10		15		12		19		47(13)	54(6)
				10.69		14.1		-24.1844		<0.0001		12		15		12		17		55(5)	40(0)
		npr-1(ad609) (ablated RIA)	N2 (ablated RIA)	10.93	10.59±0.2	10.98	10.86±0.1	-0.455373	-2.49	0.7248	0.6906	10	10	10	10	15	15	15	13	43(17)	48(12)	3
				10.35		10.84		-4.5203		0.6698		12		10		15		12		40(20)	45(15)
				10.5		10.91		-3.75802		0.9323		11		10		15		12		32(28)	47(13)
		gcy-35;npr-1(ad609) (ablated RIA)	N2 (ablated RIA)	16.33	16.03±0.6	10.98	10.86±0.1	48.725	47.6059	<0.0001	<0.0001	15	15	10	10	23	20	15	13	40(0)	48(12)	4
				17.7		10.84		63.2841		<0.0001		19		10		21		12		20(0)	45(15)
				15.25		10.91		39.78		0.0011		14		10		19.5		12		40(0)	47(13)
				14.83		10.69		38.7278		<0.0001		13		12		17		12		60(0)	55(5)
