# Supplementary material for: Synergism between soluble guanylate cyclase signaling and neuropeptides extends lifespan in the nematode Caenorhabditis elegans
Source: Aging Cell. 2017 Jan 4;16(2):401–13. doi: 10.1111/acel.12569 (PMC5334569; doi:10.1111/acel.12569)
Supplement: Supplementary file 8 — Table S4 Numerical values for data plotted in Fig. S2. [file ACEL-16-401-s008.xlsx]

## Sheet: S2A
	Figure	Genotype	Control	Genotype mean lifespan (days)	Genotype average mean lifespan ± SEM (days)	Control mean lifespan (days)	Control average mean lifespan ± SEM (days)	Percentage of change genotype vs. control	Average percentage of change genotype vs. control	P value genotype vs. control	Average P value genotype vs. control	Genotype median (days)	Average genotype median (days)	Control median (days)	Average control median (days)	Genotype 75th percentile (days)	Average genotype 75th percentile (days)	Control 75th percentile (days)	Average control 75th percentile (days)	Genotype; Number of observed deaths (number of censored)	Control; Number of observed deaths (number of censored)	Number of independent experiments presented in the figure
	S2A	gcy-35;gcy-31;npr-1(ad609)	gcy-35;npr-1(ad609)	14.34	12.9 ± 0.8	19.26	20.0± 1.2	-25.5452	-35.75	0.0005	<0.0001	13	12	20	20	19	17	24	25	38(2)	23(9)	3
				12.54		18.43		-31.9588		<0.0001		10		19		17		24		39(1)	51(21)
				11.76		22.45		-47.6169		<0.0001		10		22		17		27		38(2)	35(5)
		gcy-35;gcy-33;npr-1(ad609)	gcy-35;npr-1(ad609)	10.06	10.7 ± 0.4	19.26	20.0± 1.2	-47.7674	-46.47	<0.0001	<0.0001	10	10	20	20	12	13	24	25	33(7)	23(9)	3
				11.55		18.43		-37.3304		<0.0001		12		19		17		24		22(10)	51(21)
				10.59		22.46		-52.8495		<0.0001		10		22		13		27		32(8)	35(5)

## Sheet: S2B
	Figure	Genotype	Control	Genotype mean lifespan (days)	Genotype average mean lifespan ± SEM (days)	Control mean lifespan (days)	Control average mean lifespan ± SEM (days)	Percentage of change genotype vs. control	Average percentage of change genotype vs. control	P value genotype vs. control	Average P value genotype vs. control	Genotype median (days)	Average genotype median (days)	Control median (days)	Average control median (days)	Genotype 75th percentile (days)	Average genotype 75th percentile (days)	Control 75th percentile (days)	Average control 75th percentile (days)	Genotype; Number of observed deaths (number of censored)	Control; Number of observed deaths (number of censored)	Number of independent experiments presented in the figure
	S2B	N2	gcy-35;npr-1(ad609)	14.86	14.6 ± 0.1	19.39	19.2±0.2	-23.3626	-23.9583	0.0056	<0.0001	16	15	19	19	22	20	24	24	36(4)	38(2)	6
				14.37		18.59		-22.7004		0.0003		15		19		17		24		35(5)	37(3)
				14.53		19.11		-23.9665		0.0001		15		19		19		24		38(2)	37(3)
				14.76		19.76		-25.3036		0.003		15		20		20		24		37(3)	34(6)
				14.35		19.11		-24.9084		0.0006		13		19		17		24		37(3)	37(3)
				14.83		18.59		-20.2259		0.0013		13		19		19.5		24		40(0)	37(3)
		N2; Ex Pgcy-37::gcy-33 RNAi	N2	15.49	14.4 ± 0.5	14.86	14.6 ± 0.1	4.23957	-1.36986	0.913	0.802	15	13	16	15	17	17	22	20	39(1)	36(4)	3
				14.08		14.37		-2.01809		0.8694		14		15		16		17		38(2)	35(5)
				13.78		14.53		-5.16173		0.5591		13		15		17		19		37(3)	38(2)
		N2; Ex Pflp-17::gcy-33 RNAi	N2	15.29	14.4 ± 0.7	14.76	14.6 ± 0.1	3.59079	-1.36986	0.8676	0.4929	17	15	15	15	20	19	20	20	35(5)	37(3)	3
				14.76		14.35		2.85714		0.6526		15		13		17		17		33(7)	37(3)
				13.03		14.83		-12.1376		0.2528		12		13		15		19.5		37(3)	40(0)

## Sheet: S2C
	Figure	Genotype	Control	Genotype mean lifespan (days)	Genotype average mean lifespan ± SEM (days)	Control mean lifespan (days)	Control average mean lifespan ± SEM (days)	Percentage of change genotype vs. control	Average percentage of change genotype vs. control	P value genotype vs. control	Average P value genotype vs. control	Genotype median (days)	Average genotype median (days)	Control median (days)	Average control median (days)	Genotype 75th percentile (days)	Average genotype 75th percentile (days)	Control 75th percentile (days)	Average control 75th percentile (days)	Genotype; Number of observed deaths (number of censored)	Control; Number of observed deaths (number of censored)	Number of independent experiments presented in the figure
	S2C	npr-1(ad609)	gcy-35;npr-1(ad609)	16.8	16.4 ± 0.3	19.39	19.2±0.2	-13.3574	-14.5833	0.1076	<0.0001	17	17	19	19	24	22	24	24	35(5)	38(2)	5
				15.18		18.59		-18.3432		0.0041		15		19		20		24		39(1)	37(3)
				16.92		19.11		-11.46		0.2531		17		19		22		24		38(2)	37(3)
				16.1		19.76		-18.5223		0.0056		17		20		22		24		31(9)	34(6)
				16.97		19.11		-11.1983		0.0662		17		19		22		24		33(7)	37(3)
		npr-1(ad609); Ex Pgcy-37::gcy-33 RNAi	npr-1(ad609)	14.85	14.3 ± 0.7	16.8	16.4 ± 0.3	-11.6071	-12.8049	0.0103	<0.0001	15	15	17	17	17	17	24	22	33(7)	35(5)	3
				15.1		15.18		-0.527009		0.955		15		15		17		20		30(10)	39(1)
				13		16.92		-23.1678		0.0007		13		17		17		22		35(5)	38(2)
		npr-1(ad609); Ex Pflp-17::gcy-33 RNAi	npr-1(ad609)	14.87	15.4 ± 0.3	16.97	16.4 ± 0.3	-12.3748	-6.09756	0.0318	0.176	17	17	17	17	19	19	22	22	32(8)	33(7)	3
				15.38		16.1		-4.47205		0.365		15		17		19		22		34(6)	31(9)
				15.81		16.92		-6.56028		0.8207		17		17		20		22		42(56)	38(2)

## Sheet: S2D
	Figure	Genotype	Control	Genotype mean lifespan (days)	Genotype average mean lifespan ± SEM (days)	Control mean lifespan (days)	Control average mean lifespan ± SEM (days)	Percentage of change genotype vs. control	Average percentage of change genotype vs. control	P value genotype vs. control	Average P value genotype vs. control	Genotype median (days)	Average genotype median (days)	Control median (days)	Average control median (days)	Genotype 75th percentile (days)	Average genotype 75th percentile (days)	Control 75th percentile (days)	Average control 75th percentile (days)	Genotype; Number of observed deaths (number of censored)	Control; Number of observed deaths (number of censored)	Number of independent experiments presented in the figure
	S2E	npr-1(ad609)	gcy-35;npr-1(ad609)	18.78	16.4 ± 1.4	23.08	21.9 ± 0.7	-18.6308	-25.1142	0.0013	<0.0001	19	17	24.5	22	24	20	27	27	36(4)	40(0)	3
				14.07		21.97		-35.9581		<0.0001		15		22		17		27		30(10)	37(3)
				16.23		20.59		-21.1753		<0.0001		15		22		19		25		40(0)	27(5)
		npr-1(ad609) (ablated BAG)	npr-1(ad609)	15.24	13.6 ± 0.8	18.78	16.4 ± 1.4	-18.8498	-17.0732	0.025	<0.0001	15	13	19	17	17	15	24	20	34(6)	36(4)	3
				12.74		14.07		-9.45274		0.0063		12		15		15		17		38(2)	30(10)
				12.92		16.23		-20.3943		0.0001		12		15		15		19		38(2)	40(0)
		npr-1(ad609) (ablated AQR, PQR, and URX)	npr-1(ad609)	12.74	11.7 ± 0.6	18.78	16.4 ± 1.4	-32.1619	-28.6585	0.0006	<0.0001	12	12	19	17	15	15	24	20	34(6)	36(4)	3
				11.96		14.07		-14.9964		0.2346		12		15		19		17		26(14)	30(10)
				10.52		16.23		-35.1818		<0.0001		10		15		12		19		29(3)	40(0)

## Sheet: S2E
	Figure	Genotype	Control	Genotype mean lifespan (days)	Genotype average mean lifespan ± SEM (days)	Control mean lifespan (days)	Control average mean lifespan ± SEM (days)	Percentage of change genotype vs. control	Average percentage of change genotype vs. control	P value genotype vs. control	Average P value genotype vs. control	Genotype median (days)	Average genotype median (days)	Control median (days)	Average control median (days)	Genotype 75th percentile (days)	Average genotype 75th percentile (days)	Control 75th percentile (days)	Average control 75th percentile (days)	Genotype; Number of observed deaths (number of censored)	Control; Number of observed deaths (number of censored)	Number of independent experiments presented in the figure
	S2D	N2	gcy-35;npr-1(ad609)	15.41	14.4 ± 0.5	23.08	21.9 ± 0.7	-33.2322	-34.2466	<0.0001	<0.0001	15	13	24.5	22	20	19	27	27	34(6)	40(0)	3
				14.03		21.97		-36.1402		<0.0001		13		22		19		27		37(3)	37(3)
				13.67		20.59		-33.6085		<0.0001		15		22		15		25		36(4)	27(5)
		N2 (ablated BAG)	N2	20.35	17.6 ± 1.4	15.41	14.4 ± 0.5	32.0571	22.2222	0.0007	<0.0001	22	17	15	13	24	22	20	19	40(0)	34(6)	3
				16.42		14.03		17.0349		0.0668		17		13		19		19		40(0)	37(3)
				16.13		13.67		17.9956		0.0113		17		15		21		15		39(1)	36(4)
		N2 (ablated AQR, PQR, and URX)	N2	15.59	12.9 ± 1.3	15.41	14.4 ± 0.5	1.16807	-10.4167	0.9624	0.0298	15	12	15	13	20	17	20	19	37(3)	34(6)	3
				11.77		14.03		-16.1083		0.0026		12		13		13		19		35(5)	37(3)
				11.44		13.67		-16.3131		0.0131		12		15		14		15		32(8)	36(4)
