# Supplementary material for: Synergism between soluble guanylate cyclase signaling and neuropeptides extends lifespan in the nematode Caenorhabditis elegans
Source: Aging Cell. 2017 Jan 4;16(2):401–13. doi: 10.1111/acel.12569 (PMC5334569; doi:10.1111/acel.12569)
Supplement: Supplementary file 9 — Table S5 Numerical values for data plotted in Fig. S3. [file ACEL-16-401-s009.xlsx]

## Sheet: S3A
	Figure	Genotype	Control	Genotype mean lifespan (days)	Genotype average mean lifespan ± SEM (days)	Control mean lifespan (days)	Control average mean lifespan ± SEM (days)	Percentage of change genotype vs. control	Average percentage of change genotype vs. control	P value genotype vs. control	Average P value genotype vs. control	Genotype median (days)	Average genotype median (days)	Control median (days)	Average control median (days)	Genotype 75th percentile (days)	Average genotype 75th percentile (days)	Control 75th percentile (days)	Average control 75th percentile (days)	Genotype; Number of observed deaths (number of censored)	Control; Number of observed deaths (number of censored)	Number of independent experiments presented in the figure
	S3A	unc-13 gcy-35; npr-1(ad609)	gcy-35;npr-1(ad609)	16.09	16.5 ± 0.2	21.48	19.7 ± 0.6	-25.0931	-16.2437	<0.0001	<0.0001	15	15	24	20	19	22	29	24	68(52)	29(11)	5
				17.13		19.46		-11.9733		0.2018		17		22		22		24		60(20)	39(1)
				16.57		19.19		-13.6529		0.1796		17		19		19		24		56(24)	37(3)
				15.97		18.79		-15.008		0.0418		15		19		19		22		63(17)	38(2)
				16.5		19.19		-14.0177		0.7441		15		19		24		24		52(28)	37(3)
		gcy-35;unc-31; npr-1(ad609)	gcy-35;npr-1(ad609)	16.66	16.2 ± 0.4	21.48	19.7 ± 0.6	-22.4395	-17.7665	0.037	0.0409	17	17	24	20	25	24	29	24	65(55)	29(11)	5
				14.93		19.46		-23.2785		0.1505		17		22		24		24		40(40)	39(1)
				17.55		19.19		-8.54612		0.5032		17		19		25		24		42(38)	37(3)
				16.2		18.79		-13.7839		0.2249		17		19		24		22		30(50)	38(2)
				15.83		19.19		-17.5091		0.8283		15		19		25		24		24(56)	37(3)
		gcy-35;unc-64; npr-1(ad609)	gcy-35;npr-1(ad609)	14.85	16.9 ± 1.3	21.48	19.7 ± 0.6	-30.8659	-14.2132	0.0022	0.2447	15	15	24	20	19	22	29	24	34(6)	29(11)	3
				19.21		19.46		-1.28469		0.1937		17		22		29		24		33(7)	39(1)
				16.56		19.19		-13.7051		0.3749		13		19		19		24		39(1)	37(3)

## Sheet: S3B
	Figure	Genotype	Control	Genotype mean lifespan (days)	Genotype average mean lifespan ± SEM (days)	Control mean lifespan (days)	Control average mean lifespan ± SEM (days)	Percentage of change genotype vs. control	Average percentage of change genotype vs. control	P value genotype vs. control	Average P value genotype vs. control	Genotype median (days)	Average genotype median (days)	Control median (days)	Average control median (days)	Genotype 75th percentile (days)	Average genotype 75th percentile (days)	Control 75th percentile (days)	Average control 75th percentile (days)	Genotype; Number of observed deaths (number of censored)	Control; Number of observed deaths (number of censored)	Number of independent experiments presented in the figure
	S3B	unc-13	N2	13.65	17.3 ± 1.0	14.6	14.5 ± 0.2	-6.50685	19.3103	0.4717	<0.0001	13	17	15	15	17	24	17	19	54(66)	35(5)	5
				19.06		14.41		32.2693		0.0002		19		15		24		20		50(30)	37(3)
				18.87		14.92		26.4745		0.0029		19		17		24		22		63(17)	36(4)
				17.71		13.89		27.5018		0.0125		17		13		25		19		63(17)	37(3)
				17.41		14.92		16.689		0.0642		15		17		22		22		51(29)	36(4)
		unc-31	N2	18.2	17.3 ± 0.6	14.6	14.5 ± 0.2	24.6575	19.3103	0.0041	<0.0001	19	17	15	15	22	24	17	19	45(75)	35(5)	5
				16.31		14.41		13.1853		0.072		15		15		24		20		26(54)	37(3)
				15.67		14.92		5.02681		0.0746		15		17		24		22		33(47)	36(4)
				18.61		13.89		33.9813		0.0006		19		13		27		19		41(39)	37(3)
				17.81		14.92		19.37		0.007		20		17		24		22		27(53)	36(4)
		unc-64	N2	12.13	14.3 ± 1.3	14.6	14.5 ± 0.2	-16.9178	-1.37931	0.0482	p=0.8813	12	12	15	15	15	19	17	19	38(2)	35(5)	3
				16.76		14.41		16.3081		0.2126		15		15		19		19		37(3)	37(3)
				13.97		14.92		-6.36729		0.8704		13		17		19		22		39(1)	36(4)

## Sheet: S3C
	Figure	Genotype	Control	Genotype mean lifespan (days)	Genotype average mean lifespan ± SEM (days)	Control mean lifespan (days)	Control average mean lifespan ± SEM (days)	Percentage of change genotype vs. control	Average percentage of change genotype vs. control	P value genotype vs. control	Average P value genotype vs. control	Genotype median (days)	Average genotype median (days)	Control median (days)	Average control median (days)	Genotype 75th percentile (days)	Average genotype 75th percentile (days)	Control 75th percentile (days)	Average control 75th percentile (days)	Genotype; Number of observed deaths (number of censored)	Control; Number of observed deaths (number of censored)	Number of independent experiments presented in the figure
	S3C	unc-13; npr-1(ad609)	npr-1(ad609)	14.88	16.6 ± 0.6	15.18	15.8 ± 0.3	-1.97628	5.06329	0.5282	0.3895	15	17	13	15	17	22	22	22	57(63)	34(6)	5
				15.47		16.26		-4.85855		0.6274		15		17		19		22		38(42)	34(6)
				17.58		15.97		10.0814		0.1564		17		16		24		21		52(28)	32(0)
				16.84		16.26		3.56704		0.825		17		17		24		22		50(30)	34(6)
				18.19		15.18		19.8287		0.0631		17		16		24		21		54(26)	34(6)
		unc-31; npr-1(ad609)	npr-1(ad609)	17.65	16.0 ± 0.5	15.18	15.8 ± 0.3	16.2714	1.26582	0.3079	0.6055	17	17	13	15	20	20	22	22	26(94)	34(6)	5
				15.09		16.26		-7.19557		0.5628		15		17		20		22		34(46)	34(6)
				16.5		15.97		3.31872		0.2134		17		16		24		21		22(58)	32(0)
				14.81		15.97		-7.26362		0.8499		15		16		20		21		26(54)	32(0)
				15.88		16.26		-2.33702		0.9866		17		17		20		22		33(47)	34(6)
		unc-64; npr-1(ad609)	npr-1(ad609)	11	10.7 ± 0.2	15.18	15.8 ± 0.3	-27.5362	-32.2785	0.0022	<0.0001	12	10	13	15	12	12	22	22	37(3)	34(6)	3
				10.73		16.26		-34.0098		<0.0001		10		17		12		22		40(0)	34(6)
				10.46		15.97		-34.5022		0.0006		10		16		12		21		35(5)	32(0)
