# Supplementary material for: Synergism between soluble guanylate cyclase signaling and neuropeptides extends lifespan in the nematode Caenorhabditis elegans
Source: Aging Cell. 2017 Jan 4;16(2):401–13. doi: 10.1111/acel.12569 (PMC5334569; doi:10.1111/acel.12569)
Supplement: Supplementary file 10 — Table S6 Numerical values for data plotted in Fig. 3. [file ACEL-16-401-s010.xlsx]

## Sheet: 3A
	Figure	Genotype	Control	Genotype mean lifespan (days)	Genotype average mean lifespan ± SEM (days)	Control mean lifespan (days)	Control average mean lifespan ± SEM (days)	Percentage of change genotype vs. control	Average percentage of change genotype vs. control	P value genotype vs. control	Average P value genotype vs. control	Genotype median (days)	Average genotype median (days)	Control median (days)	Average control median (days)	Genotype 75th percentile (days)	Average genotype 75th percentile (days)	Control 75th percentile (days)	Average control 75th percentile (days)	Genotype; Number of observed deaths (number of censored)	Control; Number of observed deaths (number of censored)	Number of independent experiments presented in the figure
	3A	gcy-35;egl-3(n150);npr-1(ad609)	gcy-35;npr-1(ad609)	15.05	16.0 ± 0.5	22.22	21.4 ± 0.4	-32.2682	-25.2336	<0.0001	<0.0001	15	17	22	22	18	19.5	25	25	40(0)	37(3)	3
				16.75		21.15		-20.8038		0.0001		17		24		20		27		40(0)	33(7)
				16.28		20.73		-21.4665		<0.0001		17		20		19		24.5		40(0)	40(0)

## Sheet: 3B
	Figure	Genotype	Control	Genotype mean lifespan (days)	Genotype average mean lifespan ± SEM (days)	Control mean lifespan (days)	Control average mean lifespan ± SEM (days)	Percentage of change genotype vs. control	Average percentage of change genotype vs. control	P value genotype vs. control	Average P value genotype vs. control	Genotype median (days)	Average genotype median (days)	Control median (days)	Average control median (days)	Genotype 75th percentile (days)	Average genotype 75th percentile (days)	Control 75th percentile (days)	Average control 75th percentile (days)	Genotype; Number of observed deaths (number of censored)	Control; Number of observed deaths (number of censored)	Number of independent experiments presented in the figure
	3B	npr-1(ad609)	N2	16.44	16.4 ± 0.5	18.26	18.0 ± 0.5	-9.96714	-8.88889	0.1034	<0.0001	17	15	19	17	17	19	20	22	32(8)	23(17)	6
				16.45		17.18		-4.24913		0.2247		17		17		19		19		33(7)	28(12)
				14.44		15.93		-9.35342		0.0075		13		15		15		20		32(8)	29(11)
				17.27		18.81		-8.18713		0.0666		17		17		20		27		26(14)	32(8)
				17.39		18.66		-6.806		0.3679		17		17		24		25		26(14)	38(2)
		gcy-35;npr-1(ad609)	N2	24.88	21.5 ± 1.2	18.26	18.0 ± 0.5	36.2541	19.4444	<0.0001	<0.0001	27	22	19	17	32	29	20	22	16(16)	23(17)	6
				24.43		17.18		42.2002		<0.0001		24		17		24		19		14(18)	28(12)
				17.5		15.93		9.85562		0.426		20		15		27		20		32(8)	29(11)
				22.54		18.81		19.8299		0.3353		19		17		32		27		26(14)	32(8)
				19.75		18.66		5.84137		0.1735		19		17		29		25		32(8)	38(2)
				20.05		19		5.52632		0.3122		20		17		27		25		19(21)	38(2)

## Sheet: 3C
	Figure	Genotype	Control	Genotype mean lifespan (days)	Genotype average mean lifespan ± SEM (days)	Control mean lifespan (days)	Control average mean lifespan ± SEM (days)	Percentage of change genotype vs. control	Average percentage of change genotype vs. control	P value genotype vs. control	Average P value genotype vs. control	Genotype median (days)	Average genotype median (days)	Control median (days)	Average control median (days)	Genotype 75th percentile (days)	Average genotype 75th percentile (days)	Control 75th percentile (days)	Average control 75th percentile (days)	Genotype; Number of observed deaths (number of censored)	Control; Number of observed deaths (number of censored)	Number of independent experiments presented in the figure
	3C	npr-1(ad609)	N2	14.09	14.1 ± 0.1	14.26	14.9 ± 0.4	-1.19215	-5.36913	0.6642	0.1209	13	13	12	15	19	19	19	20	34(6)	31(9)	3
				13.94		15.76		-11.5482		0.1144		12		17		17		22		31(9)	37(3)
				14.23		14.7		-3.19728		0.4909		13		15		19		20		30(10)	33(7)
		gcy-35; npr-1(ad609)	N2	22.54	23.2 ± 0.4	14.26	14.9 ± 0.4	58.0645	55.7047	<0.0001	<0.0001	24	24	12	15	27	30	19	20	35(5)	31(9	3
				23.32		15.76		47.9695		<0.0001		25		17		30		22		31(9)	37(3)
				23.83		14.7		62.1088		<0.0001		24		15		32		20		36(4)	33(7)

## Sheet: 3D
	Figure	Genotype	Control	Genotype mean lifespan (days)	Genotype average mean lifespan ± SEM (days)	Control mean lifespan (days)	Control average mean lifespan ± SEM (days)	Percentage of change genotype vs. control	Average percentage of change genotype vs. control	P value genotype vs. control	Average P value genotype vs. control	Genotype median (days)	Average genotype median (days)	Control median (days)	Average control median (days)	Genotype 75th percentile (days)	Average genotype 75th percentile (days)	Control 75th percentile (days)	Average control 75th percentile (days)	Genotype; Number of observed deaths (number of censored)	Control; Number of observed deaths (number of censored)	Number of independent experiments presented in the figure
	3D	npr-1(ad609)	N2	9.8	10.5 ± 0.4	12.75	12.9 ± 0.3	-23.1373	-18.6047	0.0338	0.0017	10	10	12	12	12	13	15	15	30(10)	32(8)	3
				11.07		13.42		-17.5112		0.0236		12		13		13		15		29(11)	33(7)
				10.65		12.44		-14.3891		0.2767		10		12		15		15		31(9)	36(4)
		gcy-35;npr-1(ad609)	N2	15.55	18.5 ± 1.5	12.75	12.9 ± 0.3	21.9608	43.4109	0.0471	<0.0001	15	19	12	12	19	24	15	15	40(0)	32(8)	3
				20.14		13.42		50.0745		<0.0001		20		13		25		15		37(3)	33(7)
				19.89		12.44		59.8875		<0.0001		20		12		24		15		36(4)	36(4)
