# Supplementary material for: Synergism between soluble guanylate cyclase signaling and neuropeptides extends lifespan in the nematode Caenorhabditis elegans
Source: Aging Cell. 2017 Jan 4;16(2):401–13. doi: 10.1111/acel.12569 (PMC5334569; doi:10.1111/acel.12569)
Supplement: Supplementary file 11 — Table S7 Numerical values for data plotted in Fig. 5. [file ACEL-16-401-s011.xlsx]

## Sheet: 5A+B-Control studies
	Figure	Genotype	Control	Genotype mean lifespan (days)	Genotype average mean lifespan ± SEM (days)	Control mean lifespan (days)	Control average mean lifespan ± SEM (days)	Percentage of change genotype vs. control	Average percentage of change genotype vs. control	P value genotype vs. control	Average P value genotype vs. control	Genotype median (days)	Average genotype median (days)	Control median (days)	Average control median (days)	Genotype 75th percentile (days)	Average genotype 75th percentile (days)	Control 75th percentile (days)	Average control 75th percentile (days)	Genotype; Number of observed deaths (number of censored)	Control; Number of observed deaths (number of censored)	Number of independent experiments presented in the figure
	5A and 5B Control studies	N2	gcy-35;npr-1(ad609)	13.85	13.6 ± 0.2	18.69	18.7 ±0.0	-25.8962	-27.2727	0.0045	<0.0001	13	13	19	19	20	19	22	24	33(7)	36(4)	6
				13.51		18.65		-27.5603		0.0039		12		17		19		24		39(1)	40(0)
				13.26		18.81		-29.5056		0.0017		13		20		20		24		35(5)	37(3)
				13.31		18.69		-28.7854		<0.0001		13		19		17		22		36(4)	36(4)
				13.24		18.65		-29.008		0.0001		13		17		17		24		37(3)	40(0)
				14.3		18.81		-23.9766		0.0004		15		20		19		24		30(10)	37(3)
		npr-1(ad609)	gcy-35;npr-1(ad609)	15.18	15.6 ± 0.5	18.69	18.7 ±0.0	-18.7801	-16.5775	0.2587	0.0106	13	15	19	19	22	22	22	24	34(6)	36(4)	3
				16.48		18.65		-11.6354		0.2352		17		17		22		24		27(5)	40(0)
				15		18.81		-20.2552		0.0546		15		20		20		24		27(5)	37(3)

## Sheet: 5A
	Figure	Genotype	Control	Genotype mean lifespan (days)	Genotype average mean lifespan ± SEM (days)	Control mean lifespan (days)	Control average mean lifespan ± SEM (days)	Percentage of change genotype vs. control	Average percentage of change genotype vs. control	P value genotype vs. control	Average P value genotype vs. control	Genotype median (days)	Average genotype median (days)	Control median (days)	Average control median (days)	Genotype 75th percentile (days)	Average genotype 75th percentile (days)	Control 75th percentile (days)	Average control 75th percentile (days)	Genotype; Number of observed deaths (number of censored)	Control; Number of observed deaths (number of censored)	Number of independent experiments presented in the figure
	5A	daf-16	daf-16 gcy-35;npr-1(ad609)	12.2	10.8 ± 0.7	15.05	14.9± 0.2	-18.9369	-27.5168	0.0067	<0.0001	12	10	15	15	15	13	19	17	35(5)	40(0)	3
				10.06		15.24		-33.9895		<0.0001		10		15		12		17		33(7)	38(2)
				10.18		14.48		-29.6961		<0.0001		10		17		12		17		38(2)	40(0)
		daf-16; npr-1(ad609)	daf-16 gcy-35;npr-1(ad609)	16.03	14.6 ± 0.7	15.05	14.9± 0.2	6.51163	-2.01342	0.166	0.8584	17	15	15	15	19	17	19	17	39(1)	40(0)	3
				13.86		15.24		-9.05512		0.1596		15		15		17		17		36(4)	38(2)
				14		14.48		-3.31492		0.5599		15		17		17		17		35(5)	40(0)

## Sheet: 5B
	Figure	Genotype	Control	Genotype mean lifespan (days)	Genotype average mean lifespan ± SEM (days)	Control mean lifespan (days)	Control average mean lifespan ± SEM (days)	Percentage of change genotype vs. control	Average percentage of change genotype vs. control	P value genotype vs. control	Average P value genotype vs. control	Genotype median (days)	Average genotype median (days)	Control median (days)	Average control median (days)	Genotype 75th percentile (days)	Average genotype 75th percentile (days)	Control 75th percentile (days)	Average control 75th percentile (days)	Genotype; Number of observed deaths (number of censored)	Control; Number of observed deaths (number of censored)	Number of independent experiments presented in the figure
	5B	daf-2	gcy-35;daf-2;npr-1(ad609)	30.82	31.3 ± 0.3	34.29	27.5 ± 2.7	-10.1196	13.8182	0.2154	0.2161	33	32	38	29	45	47	51	45	38(2)	31(9)	3
				31.39		28.43		10.4115		0.7406		32		29		45		49		38(2)	35(5)
				31.68		21.5		47.3488		0.0144		34		19		47		40		28(4)	34(6)
		daf-2;npr-1(ad609)	gcy-35;daf-2;npr-1(ad609)	31.74	30.3 ± 1.9	34.29	27.5 ± 2.7	-7.43657	10.1818	0.3506	0.6997	36	38	38	29	45	45	51	45	27(13)	31(9)	4
				33.86		28.43		19.0995		0.8418		41		29		45		49		22(2)	35(5)
				25.06		21.5		16.5581		0.1947		36		19		43		40		32(8)	34(6)
				30.46		25.71		18.4753		0.2293		38		29		49		41		37(3)	24(8)

## Sheet: 5C+D-Control studies
	Figure	Genotype	Control	Genotype mean lifespan (days)	Genotype average mean lifespan ± SEM (days)	Control mean lifespan (days)	Control average mean lifespan ± SEM (days)	Percentage of change genotype vs. control	Average percentage of change genotype vs. control	P value genotype vs. control	Average P value genotype vs. control	Genotype median (days)	Average genotype median (days)	Control median (days)	Average control median (days)	Genotype 75th percentile (days)	Average genotype 75th percentile (days)	Control 75th percentile (days)	Average control 75th percentile (days)	Genotype; Number of observed deaths (number of censored)	Control; Number of observed deaths (number of censored)	Number of independent experiments presented in the figure
	5C and 5D Control studies	N2	gcy-35;npr-1(ad609)	14.6897	14.1 ± 0.3	22.13	22.0 ± 0.4	-33.6211	-35.9091	0.0039	<0.0001	13	13	20	22	19	17	27	27	29(3)	15(9)	7
				15.4118		23.08		-33.2246		<0.0001		15		24.5		20		27		34(6)	40(0)
				14.027		21.97		-36.1537		<0.0001		13		22		19		27		37(3)	37(3)
				13.6667		20.59		-33.6247		<0.0001		15		22		15		25		36(4)	27(5)
				13.4839		22.1		-38.987		<0.0001		12		22		17		29		31(9)	30(10)
				14.2105		23.08		-38.4293		<0.0001		15		24.5		17		27		38(2)	40(0)
				13.2703		21.97		-39.5982		<0.0001		12		22		17		27		37(3)	37(3)
		npr-1(ad609)	gcy-35;npr-1(ad609)	16.03	15.8 ± 0.9	22.13	22.0 ± 0.4	-27.5644	-28.1818	0.0143	<0.0001	17	17	20	22	19	20	27	27	32(8)	15(9)	5
				18.78		23.08		-18.6308		0.0013		19		24.5		24		27		36(4)	40(0)
				14.07		21.97		-35.9581		<0.0001		15		22		17		27		30(10)	37(3)
				16.23		20.59		-21.1753		<0.0001		15		22		19		25		40(0)	27(5)
				14.12		22.1		-36.1086		<0.0001		15		22		19		29		25(15)	30(10)

## Sheet: 5C
	Figure	Genotype	Control	Genotype mean lifespan (days)	Genotype average mean lifespan ± SEM (days)	Control mean lifespan (days)	Control average mean lifespan ± SEM (days)	Percentage of change genotype vs. control	Average percentage of change genotype vs. control	P value genotype vs. control	Average P value genotype vs. control	Genotype median (days)	Average genotype median (days)	Control median (days)	Average control median (days)	Genotype 75th percentile (days)	Average genotype 75th percentile (days)	Control 75th percentile (days)	Average control 75th percentile (days)	Genotype; Number of observed deaths (number of censored)	Control; Number of observed deaths (number of censored)	Number of independent experiments presented in the figure
	5C	hif-1	N2	15.48	15.7 ± 0.8	14.69	14.1 ± 0.3	5.37781	11.3475	0.1316	p=0.0032	13	13	13	13	25	20	19	17	23(17)	29(3)	3
				17.18		14.21		20.9008		0.034		17		15		22		17		28(12)	38(2)
				14.54		13.27		9.57046		0.2978		13		12		19		17		35(5)	37(3)
		hif-1;npr-1(ad609)	npr-1(ad609)	12.23	11.2 ± 0.6	16.03	15.8 ± 0.9	-23.7056	-29.1139	0.0605	p<0.0001	10	10	17	17	15	15	19	20	26(6)	32(8)	3
				11		18.78		-41.4271		<0.0001		12		19		15		24		32(8)	36(4)
				10.28		14.07		-26.9367		0.0005		10		15		12		17		29(11)	30(10)
		gcy-35;hif-1;npr-1(ad609)	gcy-35;npr-1(ad609)	12.03	11.3 ± 0.6	22.13	22.0 ± 0.4	-45.6394	-48.6364	0.0002	p<0.0001	12	10	20	22	15	13	27	27	29(11)	15(9)	3
				11.74		23.08		-49.1334		<0.0001		10		24.5		15		27		38(2)	40(0)
				10		21.97		-54.4834		<0.0001		10		22		12		27		28(4)	37(3)

## Sheet: 5D
	Figure	Genotype	Control	Genotype mean lifespan (days)	Genotype average mean lifespan ± SEM (days)	Control mean lifespan (days)	Control average mean lifespan ± SEM (days)	Percentage of change genotype vs. control	Average percentage of change genotype vs. control	P value genotype vs. control	Average P value genotype vs. control	Genotype median (days)	Average genotype median (days)	Control median (days)	Average control median (days)	Genotype 75th percentile (days)	Average genotype 75th percentile (days)	Control 75th percentile (days)	Average control 75th percentile (days)	Genotype; Number of observed deaths (number of censored)	Control; Number of observed deaths (number of censored)	Number of independent experiments presented in the figure
	5D	egl-9	N2	15.51	16.5 ± 0.5	13.48	14.1 ± 0.3	15.0593	17.0213	0.2945	<0.0001	17	17	12	13	20	22	17	17	39(1)	31(9)	3
				16.75		15.41		8.69565		0.2137		18		15		20		20		40(0)	34(6)
				17.14		14.03		22.1668		0.0032		19		13		25		19		36(4)	37(3)
		egl-9;npr-1(ad609)	npr-1(ad609)	10.85	10.6 ± 0.4	14.07	15.8 ± 0.9	-22.8856	-32.9114	0.0008	<0.0001	9	9	15	17	15	13	17	20	39(1)	30(10)	3
				10.95		16.23		-32.5323		<0.0001		9		15		15		19		39(1)	40(0)
				9.84		14.12		-30.3116		<0.0001		9		15		13		19		38(2)	25(15)
		gcy-35;egl-9;npr-1(ad609)	gcy-35;npr-1(ad609)	21.74	20.9 ± 1.6	21.97	22.0 ± 0.4	-1.04688	-5	0.8259	0.0601	22	22	22	22	27	25	27	27	31(9)	37(3)	3
				23.16		20.59		12.4818		0.2756		22		22		27		25		37(3)	27(5)
				17.81		22.1		-19.4118		0.0015		19		22		24		29		37(3)	30(10)
