# Supplementary material for: Synergism between soluble guanylate cyclase signaling and neuropeptides extends lifespan in the nematode Caenorhabditis elegans
Source: Aging Cell. 2017 Jan 4;16(2):401–13. doi: 10.1111/acel.12569 (PMC5334569; doi:10.1111/acel.12569)
Supplement: Supplementary file 12 — Table S8 Numerical values for data plotted in Fig. 6. [file ACEL-16-401-s012.xlsx]

## Sheet: 6A
	Figure	Genotype	Control	Genotype mean lifespan (hours)	Genotype average mean lifespan ± SEM (hours)	Control mean lifespan (hours)	Control average mean lifespan ± SEM (hours)	Percentage of change genotype vs. control	Average percentage of change genotype vs. control	P value genotype vs. control	Average P value genotype vs. control	Genotype median (hours)	Average genotype median (hours)	Control median (hours)	Average control median (hours)	Genotype 75th percentile (hours)	Average genotype 75th percentile (hours)	Control 75th percentile (hours)	Average control 75th percentile (hours)	Genotype; Number of observed deaths (number of censored)	Control; Number of observed deaths (number of censored)	Number of independent experiments presented in the figure
	6A	N2 day 1	gcy-35;npr-1 (ad609) day 1	130.769	100.6±18	140.571	129.2±8.3	-6.97311	-22.1362	0.4563	<0.0001	168	104	144	144	192	144	168	176	26 (14)	28 (12)	3
				68.5		134		-48.8806		<0.0001		72		176		96		192		48 (32)	28 (12)
				102.476		113.143		-9.42761		0.6755		120		120		144		144		21 (19)	21 (19)
		npr-1 (ad609) day 1	gcy-35;npr-1 (ad609) day 1	99.2	106.2±9.6	140.571	129.2±8.3	-29.4309	-17.8019	0.0002	<0.0001	96	104	144	144	120	144	168	176	25 (15)	28 (12)	4
				82.4615		113.143		-27.1173		<0.0001		80		120		104		144		26 (38)	21 (19)
				124.414		113.143		9.96169		0.2379		120		120		152		144		29 (11)	21 (19)
				118.72		134		-11.403		<0.0001		128		176		152		192		25 (15)	28 (12)
		N2 day 5	gcy-35;npr-1 (ad609) day 5	100.667	85.1±5.4	120.632	107.5±7.1	-16.5503	-20.8372	0.5645	0.001	96	96	120	104	168	120	144	144	24 (16)	38 (2)	4
				83.3548		96.2162		-13.3672		0.0854		80		96		104		128		31 (9)	37 (3)
				80.5161		105.655		-23.7935		0.0053		80		128		120		168		31 (9)	29 (11)
				76		96.2162		-21.0112		0.3347		72		96		128		128		62 (18)	37 (3)
		npr-1 (ad609) day 5	gcy-35;npr-1 (ad609) day 5	82.4444	83.3±5.3	120.632	107.5±7.1	-31.656	-22.5116	0.0005	<0.0001	72	96	120	104	96	120	144	144	36 (4)	38 (2)	4
				97.1429		96.2162		0.963082		0.3916		104		96		120		128		35 (5)	37 (3)
				71.2		105.655		-32.611		<0.0001		64		128		76		168		40 (0)	29 (11)
				82.449		96.2162		-14.3086		0.4822		96		96		120		128		49 (31)	37 (3)

## Sheet: 6B
	Figure	Genotype	Control	Genotype mean lifespan (days)	Genotype average mean lifespan ± SEM (days)	Control mean lifespan (days)	Control average mean lifespan ± SEM (days)	Percentage of change genotype vs. control	Average percentage of change genotype vs. control	P value genotype vs. control	Average P value genotype vs. control	Genotype median (days)	Average genotype median (days)	Control median (days)	Average control median (days)	Genotype 75th percentile (days)	Average genotype 75th percentile (days)	Control 75th percentile (days)	Average control 75th percentile (days)	Genotype; Number of observed deaths (number of censored)	Control; Number of observed deaths (number of censored)	Number of independent experiments presented in the figure
	6B	N2 day 1	gcy-35;npr-1 (ad609) day 1	3.71053	4.1±0.2	4.71429	5.8±0.9	-21.2919	-29.3103	0.0003	<0.0001	4	4	5	5	4	5	5	8	38 (2)	28 (12)	3
				4.48718		7.68182		-41.587		<0.0001		4		9		5		9		39 (1)	22 (18)
				4.15385		5.23077		-20.5882		0.031		4		4		5		7		39 (1)	39 (1)
		npr-1 (ad609) day 1	gcy-35;npr-1 (ad609) day 1	4.5	4.9±1.1	4.71429	5.8±0.9	-4.54545	-15.5172	0.3253	0.032	4	4	5	5	4	7	5	8	34 (6)	28 (12)	3
				6.94444		7.68182		-9.59895		0.1638		7		9		9		9		36 (4)	22 (18)
				3.13793		5.23077		-40.0101		0.0002		3		4		4		7		29 (11)	39 (1)
		N2 day 5	gcy-35;npr-1 (ad609) day 5	3.71429	4.0±1.2	3.83871	5.4±0.9	-3.2413	-25.9259	0.6848	<0.0001	4	4	4	5	5	5	5	8	28 (12)	31 (9)	3
				4.32		6.9697		-38.0174		<0.0001		5		7		6		9		25 (15)	33 (7)
				3.84848		5.29032		-27.2542		0.0043		4		5		5		7		33 (7)	31 (9)
		npr-1 (ad609) day 5	gcy-35;npr-1 (ad609) day 5	3.91667	4.4±0.4	3.83871	5.4±0.9	2.03081	-18.5185	0.912	0.0054	4	4	4	5	5	6	5	8	36 (4)	31 (9)	3
				5.12		6.9697		-26.5391		0.2679		6		7		9		9		25 (15)	33 (7)
				4.19444		5.29032		-20.7148		0.0422		4		5		6		7		36 (4)	31 (9)

## Sheet: 6C
	Figure	Genotype	Control	Genotype mean lifespan (days)	Genotype average mean lifespan ± SEM (days)	Control mean lifespan (days)	Control average mean lifespan ± SEM (days)	Percentage of change genotype vs. control	Average percentage of change genotype vs. control	P value genotype vs. control	Average P value genotype vs. control	Genotype median (days)	Average genotype median (days)	Control median (days)	Average control median (days)	Genotype 75th percentile (days)	Average genotype 75th percentile (days)	Control 75th percentile (days)	Average control 75th percentile (days)	Genotype; Number of observed deaths (number of censored)	Control; Number of observed deaths (number of censored)	Number of independent experiments presented in the figure
	6C	N2 control	gcy-35;npr-1 (ad609) control	10.9062	12.2±0.4	18.7692	18.4±0.5	-41.8929	-33.6957	<0.0001	<0.0001	10	12	17	17	13	15	24	24	32 (8)	26 (14)	5
				11.3667		18.8077		-39.5637		<0.0001		10		19		12		26		30 (10)	26 (14)
				13.0278		17.8889		-27.1739		0.0002		12		17		15		24		36 (4)	27 (13)
				13.1143		19.7778		-33.6918		<0.0001		12		19		15		26		35 (5)	36 (4)
				12.5152		16.9444		-26.1401		0.0002		12		17		15		19		33 (7)	36 (4)
		npr-1 (ad609) control	gcy-35;npr-1 (ad609) control	19.2941	15.2±1.1	18.7692	18.4±0.5	2.79653	-17.3913	0.9016	<0.0001	19	15	17	17	24	19	24	24	17 (23)	26 (14)	5
				15.4167		18.8077		-18.03		0.0362		15		19		22		26		24 (16)	26 (14)
				14.375		17.8889		-19.6429		0.0111		13		17		17		24		32 (8)	27 (13)
				14		19.7778		-29.2135		0.0001		15		19		17		26		22 (18)	36 (4)
				12.75		16.9444		-24.7541		0.1756		17		17		19		19		28 (12)	36 (4)
		N2 + Tempol	gcy-35;npr-1 (ad609) + Tempol	9.55556	9.5±0.3	11.1429	10.5±0.3	-14.245	-9.52381	0.0948	0.0242	8	8	12	10	12	12	15	13	27 (13)	28 (12)	5
				8.30769		9.875		-15.8715		0.2141		8		10		10		15		26 (14)	24 (16)
				9.27778		10.8182		-14.239		0.0736		8		10		10		12		18 (22)	33 (7)
				10.0417		9.83333		2.11864		0.6264		8		10		12		12		24 (16)	24 (16)
				10.2286		10.8788		-5.97692		0.4724		10		12		12		12		35 (5)	33 (7)
		npr-1 (ad609) +Tempol	gcy-35;npr-1 (ad609) + Tempol	9.57692	10.9±0.4	11.1429	10.5±0.3	-14.0533	3.80952	0.2732	0.1435	10	12	12	10	13	15	15	13	26 (14)	28 (12)	5
				10.9545		9.875		10.9321		0.3734		12		10		15		15		22 (18)	24 (16)
				11.9091		10.8182		10.084		0.0455		12		10		13		12		22 (18)	33 (7)
				11.12		9.83333		13.0847		0.1054		12		10		15		12		25 (15)	24 (16)
				10.7857		10.8788		-0.855551		0.6632		10		12		15		12		28 (12)	33 (7)

## Sheet: 6D
	Figure	Genotype	Control	Genotype mean lifespan (days)	Genotype average mean lifespan ± SEM (days)	Control mean lifespan (days)	Control average mean lifespan ± SEM (days)	Percentage of change genotype vs. control	Average percentage of change genotype vs. control	P value genotype vs. control	Average P value genotype vs. control	Genotype median (days)	Average genotype median (days)	Control median (days)	Average control median (days)	Genotype 75th percentile (days)	Average genotype 75th percentile (days)	Control 75th percentile (days)	Average control 75th percentile (days)	Genotype; Number of observed deaths (number of censored)	Control; Number of observed deaths (number of censored)	Number of independent experiments presented in the figure
	6D	N2 control (EtOH)	N2	14.5897	14.1±0.5	13.68	13.6±0.1	6.65017	3.67647	0.0815	0.3703	15	13	13	13	19	17	17	17	39 (1)	34 (6)	4
				14.35		13.67		4.9744		0.725		14		13		17		17		40 (0)	39 (1)
				14.8718		13.42		10.8181		0.1615		13		13		20		17		39 (1)	54 (6)
				12.5273		13.67		-8.35938		0.0796		13		13		15		17		55 (5)	39 (1)
		N2 control (EtOH)	gcy-35;npr-1 (ad609) control (EtOH)	14.5897	14.1±0.5	21.6316	19.4±0.8	-32.5535	-27.3196	<0.0001	<0.0001	15	13	22	20	19	17	25	24	39 (1)	38 (2)	4
				14.35		19.4474		-26.2111		<0.0001		14		19		17		22		40 (0)	38 (2)
				14.8718		18.775		-20.7894		0.0145		13		19		20		24		39 (1)	40 (0)
				12.5273		17.7818		-29.5501		<0.0001		13		17		15		22		55 (5)	55 (5)
		npr-1 (ad609) control (EtOH)	gcy-35;npr-1 (ad609) control (EtOH)	15.5263	16.1±0.3	21.6316	19.4±0.8	-28.2238	-17.0103	<0.0001	<0.0001	15	15	22	20	20	22	25	24	38 (2)	38 (2)	4
				15.575		19.4474		-19.912		0.0083		14		19		19		22		40 (0)	38 (2)
				16.8974		18.775		-10.0003		0.1153		19		19		22		24		39 (1)	40 (0)
				16.2182		17.7818		-8.79346		0.0516		15		17		22		22		55 (5)	55 (5)
		N2 + BHA	gcy-35;npr-1 (ad609) + BHA	16.3333	15.0±0.7	16.8108	18.0±0.4	-2.8403	-16.6667	0.6444	<0.0001	17	13	19	19	19.5	19	19	22	39 (1)	37 (3)	4
				15		18.75		-20		0.0116		15		18		19		24		38 (2)	40 (0)
				15.6154		18.6111		-16.0964		0.0727		14		17		21		22		39 (1)	36 (4)
				12.98		17.9474		-27.6774		<0.0001		12		17		17		24		50 (10)	57 (3)
		npr-1 (ad609) +BHA	gcy-35;npr-1 (ad609) + BHA	15.7027	16.4±0.7	16.8108	18.0±0.4	-6.59164	-8.88889	0.7943	0.0438	15	15	19	19	22	22	19	22	37 (3)	37 (3)	4
				17.0513		18.75		-9.05983		0.6459		17		18		24		24		39 (1)	40 (0)
				17.8947		18.6111		-3.84918		0.8325		19		17		24		22		38 (2)	36 (4)
				14.9298		17.9474		-16.8133		0.0023		15		17		19		24		57 (3)	57 (3)

## Sheet: 6E
	Figure	Genotype	Control	Genotype mean lifespan (days)	Genotype average mean lifespan ± SEM (days)	Control mean lifespan (days)	Control average mean lifespan ± SEM (days)	Percentage of change genotype vs. control	Average percentage of change genotype vs. control	P value genotype vs. control	Average P value genotype vs. control	Genotype median (days)	Average genotype median (days)	Control median (days)	Average control median (days)	Genotype 75th percentile (days)	Average genotype 75th percentile (days)	Control 75th percentile (days)	Average control 75th percentile (days)	Genotype; Number of observed deaths (number of censored)	Control; Number of observed deaths (number of censored)	Number of independent experiments presented in the figure
	6E	N2 + paraquat	N2	15.0625	15.1±0.1	13.8485	13.3±0.3	8.76641	13.5338	0.0281	<0.0001	17	15	13	13	20	20	15	15	32 (8)	33 (7)	5
				15.6562		12.9444		20.9496		0.027		15		13		20		17		32 (8)	36 (4)
				14.8125		12.9643		14.2562		0.024		15		13		19		15		32 (8)	56 (4)
				15.2432		12.9444		17.759		0.138		14		13		20		17		37 (3)	36 (4)
				14.9512		13.8485		7.96285		0.086		15		13		19		15		41 (19)	33 (7)
		N2 + paraquat	gcy-35;npr-1 (ad609) + paraquat	15.0625	15.1±0.1	14.6571	14.3±0.9	2.76559	5.59441	0.4165	0.0172	17	15	15	13	20	20	19	19	32 (8)	35 (5)	5
				15.6562		16.475		-4.96965		0.6027		15		17		20		20		32 (8)	40 (0)
				14.8125		12.6		17.5595		0.2353		15		12		19		17		32 (8)	30 (10)
				15.2432		11.9231		27.8466		0.0006		14		10		20		13		37 (3)	39 (1)
				14.9512		15.8298		-5.55009		0.8531		15		15		19		19		41 (19)	47 (13)
		npr-1 (ad609) + paraquat	gcy-35;npr-1 (ad609) + paraquat	13.6486	13.8±1	14.6571	14.3±0.9	-6.88056	-3.4965	0.1513	0.6961	13	13	15	13	17	17	19	19	37 (3)	35 (5)	4
				16.35		16.475		-0.758725		0.9961		15		17		20		20		40 (0)	40 (0)
				11.6897		12.6		-7.22496		0.3177		12		12		15		17		29 (11)	30 (10)
				13.3846		15.8298		-15.4467		0.4871		13		15		20		19		26 (14)	47 (13)
