# Supplementary material for: Synergism between soluble guanylate cyclase signaling and neuropeptides extends lifespan in the nematode Caenorhabditis elegans
Source: Aging Cell. 2017 Jan 4;16(2):401–13. doi: 10.1111/acel.12569 (PMC5334569; doi:10.1111/acel.12569)
Supplement: Supplementary file 13 — Table S9 Numerical values for data plotted in Fig. S4. [file ACEL-16-401-s013.xlsx]

## Sheet: S4A
	Figure	Genotype	Control	Genotype mean lifespan (hours)	Genotype average mean lifespan ± SEM (hours)	Control mean lifespan (hours)	Control average mean lifespan ± SEM (hours)	Percentage of change genotype vs. control	Average percentage of change genotype vs. control	P value genotype vs. control	Average P value genotype vs. control	Genotype median (hours)	Average genotype median (hours)	Control median (hours)	Average control median (hours)	Genotype 75th percentile (hours)	Average genotype 75th percentile (hours)	Control 75th percentile (hours)	Average control 75th percentile (hours)	Genotype; Number of observed deaths (number of censored)	Control; Number of observed deaths (number of censored)	Number of independent experiments presented in the figure
	S4A	N2 day 1	gcy-35;npr-1 (ad609) day 1	25.8	29.4±1.8	26.8	25.7±0.7	-3.73134	14.3969	0.7349	0.0011	24	36	24	24	36	36	36	36	40 (0)	60 (0)	3
				30.9		26.1		18.3908		0.0173		36		24		36		36		40 (0)	40 (0)
				31.5		24.3		29.6296		0.0004		36		24		36		36		40 (0)	40 (0)
		npr-1 (ad609) day 1	gcy-35;npr-1 (ad609) day 1	27.6	28.3±0.6	26.8	25.7±0.7	2.98507	10.1167	0.5393	0.0007	36	36	24	24	36	36	36	36	40 (0)	60 (0)	3
				29.3793		26.1		12.5644		0.0195		36		24		36		36		29 (11)	40 (0)
				27.7714		24.3		14.2857		0.004		36		24		36		36		35 (5)	40 (0)
		N2 day 5	gcy-35;npr-1 (ad609) day 5	46.4211	43.7±3.1	45.3	42.4±1.9	2.47473	3.06604	0.7625	0.4521	48	48	48	48	48	48	48	48	38 (2)	40 (0)	3
				37.5		38.7		-3.10078		0.4415		36		42		48		48		40 (0)	40 (0)
				47.0769		43.2		8.97436		0.0526		48		48		60		48		39 (1)	40 (0)
		npr-1 (ad609) day 5	gcy-35;npr-1 (ad609) day 5	47.1	44.2±2.2	45.3	42.4±1.9	3.97351	4.24528	0.5849	0.2403	48	48	48	48	48	48	48	48	40 (0)	40 (0)	3
				45.6		38.7		17.8295		0.0343		48		42		48		48		40 (0)	40 (0)
				40		43.2		-7.40741		0.3623		48		48		48		48		39 (1)	40 (0)

## Sheet: S4C
	Figure	Genotype	Control	Genotype mean lifespan (hours)	Genotype average mean lifespan ± SEM (hours)	Control mean lifespan (hours)	Control average mean lifespan ± SEM (hours)	Percentage of change genotype vs. control	Average percentage of change genotype vs. control	P value genotype vs. control	Average P value genotype vs. control	Genotype median (hours)	Average genotype median (hours)	Control median (hours)	Average control median (hours)	Genotype 75th percentile (hours)	Average genotype 75th percentile (hours)	Control 75th percentile (hours)	Average control 75th percentile (hours)	Genotype; Number of observed deaths (number of censored)	Control; Number of observed deaths (number of censored)	Number of independent experiments presented in the figure
	S4C	N2 day 1	gcy-35;npr-1 (ad609) day 1	11.6667	11.2±0.6	11.7692	10.5±0.6	-0.87146	6.66667	0.7476	0.8785	6	6	6	6	24	24	24	24	18 (1)	13 (0)	6
				10.3714		11.0476		-6.12069		0.794		6		6		24		24		35 (1)	21 (1)
				12.6923		10.5		20.8791		0.7459		6		6		24		24		26 (0)	22 (0)
				12.913		9.9		30.4348		0.4965		6		6		24		15		23 (0)	20 (0)
				10.2143		11.6071		-12		0.5357		6		6		24		24		42 (0)	28 (0)
				9.21429		8.13043		13.3308		0.7884		6		6		24		6		42 (0)	23 (0)
		npr-1 (ad609) day 1	gcy-35;npr-1 (ad609) day 1	8.33333	11.3±0.8	11.7692	10.5±0.6	-29.1939	7.61905	0.4872	0.2734	6	6	6	6	24	24	24	24	12 (2)	13 (0)	6
				10.8462		11.0476		-1.82361		0.9891		6		6		24		24		26 (1)	21 (1)
				10.7857		10.5		2.72109		0.785		6		6		24		24		14 (0)	22 (0)
				13.32		9.9		34.5455		0.2957		6		6		24		15		25 (0)	20 (0)
				10.9048		11.6071		-6.05128		0.9354		6		6		24		24		21 (1)	28 (0)
				13.6667		8.13043		68.0927		0.4068		15		6		24		6		18 (0)	23 (0)
		N2 day 5	gcy-35;npr-1 (ad609) day 5	9.78261	11.9±1.1	7.88	10±0.9	24.1448	19	0.5578	0.3005	6	6	6	6	24	24	6	24	23 (0)	25 (0)	7
				9.07692		6.07692		49.3671		0.3897		6		6		6		6		13 (0)	13 (0)
				12.875		12.8857		-0.0831486		0.778		6		6		24		24		16 (0)	35 (1)
				8.08333		10.9474		-26.1619		0.4247		6		6		6		24		12 (0)	19 (0)
				13.875		11.1622		24.3039		0.4401		6		6		24		24		24 (0)	37 (1)
				15.9474		11.4348		39.4637		0.2187		24		6		24		24		19 (0)	23 (0)
				13.6		9.625		41.2987		0.2657		6		6		24		15		15 (0)	24 (0)
		npr-1 (ad609) day 5	gcy-35;npr-1 (ad609) day 5	7.64706	10.3±1	7.88	10±0.9	-2.95611	3	0.9039	0.2919	6	6	6	6	6	24	6	24	34(0)	25 (0)	6
				9.17647		6.07692		51.0052		0.3626		6		6		6		6		17 (0)	13 (0)
				13.5455		12.8857		5.11994		0.9663		6		6		24		24		22 (0)	35 (1)
				11.85		10.9474		8.24519		0.684		6		6		24		24		20 (0)	19 (0)
				6.33333		11.1622		-43.2607		0.0045		6		6		6		24		30 (0)	37 (1)
				10.7586		11.4348		-5.9132		0.534		6		6		24		24		29 (0)	23 (0)
				12.913		9.625		34.1615		0.3307		6		6		6		15		23 (0)	24 (0)
